# Supplementary material for: PDLIM5 links kidney anion exchanger 1 (kAE1) to ILK and is required for membrane targeting of kAE1
Source: Sci Rep. 2017 Jan 3;7:39701. doi: 10.1038/srep39701 (PMC5206653; doi:10.1038/srep39701)
Supplement: Supplementary Dataset 1 [file srep39701-s2.xls]

## Sheet: functional_categories.txt
Category	Term	Count	%	PValue	Genes	List Total	Pop Hits	Pop Total	Fold Enrichment	Bonferroni	Benjamini	FDR
SP_PIR_KEYWORDS	acetylation	186	48.564	1.05541e-61	S100A6, VAPA, VAPB, CHMP4B, CNDP2, PDLIM5, XRCC6, IDE, OGDH, SART3, RAB1A, CISD2, CSNK2A1, RBM8A, CPOX, HRSP12, DNAJC7, MRPL37, SLC4A1, OGT, PPP4C, BPNT1, RBM12, YARS, NUDT5, LIG3, OLA1, CECR5, DCTN2, MAPK1, RFC3, NME2, NME1, VAMP8, ASCC3, SMARCA5, NLE1, SDCBP, SRP72, STMN1, DBN1, MRPL46, SEPT8, ADD1, NEK7, SMARCA4, PRPS1, HMGB2, HMGB3, ALDOC, MYL1, COPZ1, STIP1, ANLN, BICC1, CALR, TIPRL, FIS1, P…	381	2635	19235	3.56369	3.98944e-59	3.98944e-59	1.45996e-58
SP_PIR_KEYWORDS	cytoplasm	144	37.5979	9.62999e-22	SNCG, RAB3GAP2, S100A6, CHMP4B, CNDP2, UTRN, IDE, SART3, RBM8A, SULT1A1, HRSP12, WDR77, OGT, PPP4C, SDR9C7, PLS3, CASKIN2, YARS, STMN2, NOXA1, DCTN2, NME2, COPG2, SCYL1, TRAPPC9, NME1, ASCC3, LYST, PCMTD1, SDCBP, SRP72, STMN1, ERC2, VPS26B, DBN1, EPS8L2, SEPT8, ADD1, NEK7, SRI, COPZ1, STIP1, ANLN, CALR, BANF1, CHMP2B, KRT25, PEF1, TROVE2, PFN2, KRT27, ARPC3, CSE1L, PFN4, PSMB1, MTPN, SKA3, CLASP2…	381	3332	19235	2.18185	3.64014e-19	1.82007e-19	1.33214e-18
SP_PIR_KEYWORDS	phosphoprotein	228	59.53	1.00717e-18	SNCG, RAB3GAP2, VAPB, PDLIM5, XRCC6, UTRN, SART3, RAB1A, RBM8A, HRSP12, WDR77, OGT, PITX1, PLS3, GTPBP1, NOXA1, LIG3, TBRG4, TXNDC9, DCTN2, MAPK1, RFC3, NME2, SCYL1, TRAPPC9, NME1, ASCC3, NLE1, MAPK9, LRCH3, SRP72, EPS8L2, DBN1, ADD1, NEK7, ERMP1, PFKFB3, ALDOC, FLG2, BANF1, TIPRL, KRT25, PFN2, SKA3, EMD, GPD2, SUB1, S100A11, SMAD3, HS1BP3, PRPSAP1, VDAC3, TAX1BP1, PTPN11, TNKS1BP1, BFAR, SYNE1, …	381	7263	19235	1.58484	3.80711e-16	1.26904e-16	1.39324e-15
GOTERM_CC_FAT	GO:0043232~intracellular non-membrane-bounded organelle	111	28.9817	6.38828e-11	SNCG, MRPS33, VAPA, PDLIM5, UTRN, XRCC6, KRT80, CSNK2A1, PGRMC1, MRPL37, SLC4A1, PPP4C, PITX1, RRP1, TRPA1, KRT12, DCTN2, MAPK1, NME2, RFC3, SCYL1, NME1, LYST, NLE1, SMARCA5, SDCBP, ERC2, STMN1, MRPL46, DBN1, SEPT8, ADD1, SMARCA4, HMGB2, HMGB3, ALDOC, MYL1, ANLN, BANF1, SPC24, KRT25, PFN2, KRT27, PFN4, ARPC3, SKA3, CLASP2, EMD, CKAP5, SUB1, MRPS21, TNKS1BP1, CORO1B, SYNE1, UACA, SYNE2, TSC2, MYH1…	305	2596	12782	1.79191	2.45949e-08	2.45949e-08	8.86084e-08
GOTERM_CC_FAT	GO:0043228~non-membrane-bounded organelle	111	28.9817	6.38828e-11	SNCG, MRPS33, VAPA, PDLIM5, UTRN, XRCC6, KRT80, CSNK2A1, PGRMC1, MRPL37, SLC4A1, PPP4C, PITX1, RRP1, TRPA1, KRT12, DCTN2, MAPK1, NME2, RFC3, SCYL1, NME1, LYST, NLE1, SMARCA5, SDCBP, ERC2, STMN1, MRPL46, DBN1, SEPT8, ADD1, SMARCA4, HMGB2, HMGB3, ALDOC, MYL1, ANLN, BANF1, SPC24, KRT25, PFN2, KRT27, PFN4, ARPC3, SKA3, CLASP2, EMD, CKAP5, SUB1, MRPS21, TNKS1BP1, CORO1B, SYNE1, UACA, SYNE2, TSC2, MYH1…	305	2596	12782	1.79191	2.45949e-08	2.45949e-08	8.86084e-08
GOTERM_CC_FAT	GO:0005829~cytosol	71	18.5379	8.88114e-11	SCPEP1, TLN1, NARS, AP1B1, CHMP4B, PDLIM5, IDE, AP2B1, CASP3, AP1S1, PLCB3, DYNLL1, OGT, PSMD6, BPNT1, CLINT1, KPNB1, NUP88, PRKCI, CBR3, HERC1, CDK2, DCTN2, MAPK1, TARS, NME2, PSME1, NME1, EIF4A2, RRM1, SDCBP, MAPRE1, VPS26B, ADD1, PRPS1, BCAT1, GCLC, GGCT, PFKFB3, COPZ1, DCK, CALR, BANF1, CHMP2B, ALDH1A1, IARS, TUBGCP3, RPL30, PSMB1, RPL32, UBE2D1, PIK3R4, MARS, PLEC, CSNK1A1, ABR, CKAP5, SMAD3…	305	1330	12782	2.2372	3.41924e-08	1.70962e-08	1.23185e-07
SP_PIR_KEYWORDS	nucleotide-binding	74	19.3211	1.0956e-10	NARS, XRCC6, IDE, RAB1A, WARS, CSNK2A1, ACTR1B, RALB, EGFR, GTPBP1, ABCE1, YARS, KIF11, LIG3, PRKCI, OLA1, MCM4, SRPK1, CDK2, MCM6, ARL3, KIF1C, TRAP1, MAPK1, TARS, NME2, RFC3, ASCC3, NME1, UBE2K, EIF4A2, RRM1, SMARCA5, PEBP1, MAPK9, PRIC285, SEPT8, PRPS2, NEK7, PRPS1, SMARCA4, SEPT7L, GCLC, PFKFB3, WRNIP1, DCK, ARF6, IARS, DGKD, DDX19A, UBE2D1, AGK, PAPSS2, PIK3R4, CHD4, MYO5C, EHD4, MARS, CSNK1…	381	1686	19235	2.21586	4.14137e-08	1.03534e-08	1.51557e-07
SP_PIR_KEYWORDS	atp-binding	61	15.9269	1.30365e-09	NARS, XRCC6, IDE, WARS, CSNK2A1, ACTR1B, EGFR, ABCE1, YARS, KIF11, LIG3, PRKCI, OLA1, MCM4, SRPK1, CDK2, MCM6, KIF1C, TRAP1, MAPK1, TARS, NME2, RFC3, ASCC3, NME1, UBE2K, EIF4A2, RRM1, SMARCA5, PEBP1, MAPK9, PRIC285, PRPS2, NEK7, PRPS1, SMARCA4, GCLC, PFKFB3, WRNIP1, DCK, IARS, DGKD, DDX19A, UBE2D1, PAPSS2, PIK3R4, AGK, CHD4, MYO5C, MARS, EHD4, CSNK1A1, MSH6, CENPE, SMC2, DDX58, HYOU1, PSMC6, MAPK…	381	1326	19235	2.32249	4.92779e-07	9.85558e-08	1.80336e-06
GOTERM_MF_FAT	GO:0000166~nucleotide binding	95	24.8042	4.89008e-09	NARS, XRCC6, IDE, SART3, RAB1A, WARS, CSNK2A1, RBM8A, ACTR1B, RALB, EIF2B2, RBM12, EGFR, GTPBP1, ABCE1, YARS, KIF11, LIG3, PRKCI, OLA1, TBRG4, DECR1, CBR3, NDUFA10, MCM4, SRPK1, CDK2, MCM6, ARL3, KIF1C, TRAP1, MAPK1, TARS, NME2, RFC3, SCYL1, ASCC3, UBE2K, NME1, LARP7, EIF4A2, RRM1, SMARCA5, MAPK9, PEBP1, PRIC285, PRPS2, SEPT8, SMARCA4, PRPS1, NEK7, SEPT7L, GCLC, PFKFB3, WRNIP1, DCK, ARF6, IARS, D…	308	2245	12983	1.78374	2.80201e-06	2.80201e-06	7.17675e-06
SP_PIR_KEYWORDS	protein transport	32	8.35509	1.06142e-08	SEC24B, AP1B1, CHMP4B, MTX1, COPZ1, ARF6, RAB1A, CHMP2B, AP1S1, AP2B1, CSE1L, DGKD, DDX19A, SEC16A, EXOC3, AP3D1, KPNB1, DNAJC19, ZW10, AP3B1, TNPO3, RAB2A, NUP88, YIF1A, COPG2, AP2A1, LYST, TOMM20, HGS, XPO7, VPS26B, COG1	381	485	19235	3.33101	4.01214e-06	6.68691e-07	1.46828e-05
GOTERM_MF_FAT	GO:0017076~purine nucleotide binding	83	21.671	2.83258e-08	NARS, XRCC6, IDE, RAB1A, WARS, CSNK2A1, ACTR1B, RALB, EIF2B2, EGFR, GTPBP1, ABCE1, YARS, KIF11, LIG3, PRKCI, TBRG4, OLA1, NDUFA10, MCM4, SRPK1, CDK2, MCM6, ARL3, KIF1C, TRAP1, MAPK1, TARS, NME2, RFC3, SCYL1, ASCC3, UBE2K, NME1, EIF4A2, RRM1, SMARCA5, MAPK9, PEBP1, PRIC285, SEPT8, PRPS2, NEK7, PRPS1, SMARCA4, SEPT7L, GCLC, PFKFB3, WRNIP1, DCK, ARF6, IARS, DGKD, IVD, DDX19A, ERO1L, UBE2D1, AGK, PAP…	308	1918	12983	1.82412	1.62305e-05	8.11529e-06	4.15713e-05
GOTERM_MF_FAT	GO:0001883~purine nucleoside binding	73	19.0601	3.51168e-08	NARS, XRCC6, IDE, RAB1A, WARS, CSNK2A1, ACTR1B, EIF2B2, EGFR, ABCE1, YARS, KIF11, LIG3, PRKCI, TBRG4, OLA1, NDUFA10, MCM4, SRPK1, CDK2, MCM6, ARL3, KIF1C, TRAP1, MAPK1, TARS, NME2, RFC3, SCYL1, ASCC3, NME1, UBE2K, EIF4A2, RRM1, SMARCA5, PEBP1, MAPK9, PRIC285, PRPS2, NEK7, PRPS1, SMARCA4, GCLC, PFKFB3, WRNIP1, DCK, IARS, DGKD, IVD, DDX19A, ERO1L, UBE2D1, AGK, PAPSS2, PIK3R4, CHD4, MYO5C, EHD4, MAR…	308	1601	12983	1.92201	2.01217e-05	6.70729e-06	5.1538e-05
GOTERM_BP_FAT	GO:0007049~cell cycle	46	12.0104	3.89504e-08	BCAT1, SEPT7L, S100A6, ANLN, CALR, GTSE1, SPC24, GADD45GIP1, PSMB1, NCAPG, PCBP4, PSMD1, SKA3, CLASP2, GFI1, UBE2D1, PSMD6, ZW10, EGFR, MSH6, KIF11, PDS5A, CKAP5, LIG3, SMAD3, TBRG4, BANP, CENPE, PAPD5, CDC5L, SMC2, CDK2, DCTN2, PSMB9, ARL3, MCM6, MAPK1, EIF4G2, PSMC6, PSME1, GSPT1, MAPK13, CHTF18, STMN1, MAPRE1, SEPT8	328	776	13528	2.44487	7.64177e-05	7.64177e-05	6.68181e-05
GOTERM_MF_FAT	GO:0032555~purine ribonucleotide binding	80	20.8877	4.25042e-08	NARS, XRCC6, IDE, RAB1A, WARS, CSNK2A1, ACTR1B, RALB, EIF2B2, EGFR, GTPBP1, ABCE1, YARS, KIF11, LIG3, PRKCI, TBRG4, OLA1, NDUFA10, MCM4, SRPK1, CDK2, MCM6, ARL3, KIF1C, TRAP1, MAPK1, TARS, NME2, RFC3, SCYL1, ASCC3, UBE2K, NME1, EIF4A2, RRM1, SMARCA5, MAPK9, PEBP1, PRIC285, SEPT8, PRPS2, NEK7, PRPS1, SMARCA4, SEPT7L, GCLC, PFKFB3, WRNIP1, DCK, ARF6, IARS, DGKD, DDX19A, UBE2D1, AGK, PAPSS2, PIK3R4,…	308	1836	12983	1.83671	2.43546e-05	6.08871e-06	6.23798e-05
GOTERM_MF_FAT	GO:0032553~ribonucleotide binding	80	20.8877	4.25042e-08	NARS, XRCC6, IDE, RAB1A, WARS, CSNK2A1, ACTR1B, RALB, EIF2B2, EGFR, GTPBP1, ABCE1, YARS, KIF11, LIG3, PRKCI, TBRG4, OLA1, NDUFA10, MCM4, SRPK1, CDK2, MCM6, ARL3, KIF1C, TRAP1, MAPK1, TARS, NME2, RFC3, SCYL1, ASCC3, UBE2K, NME1, EIF4A2, RRM1, SMARCA5, MAPK9, PEBP1, PRIC285, SEPT8, PRPS2, NEK7, PRPS1, SMARCA4, SEPT7L, GCLC, PFKFB3, WRNIP1, DCK, ARF6, IARS, DGKD, DDX19A, UBE2D1, AGK, PAPSS2, PIK3R4,…	308	1836	12983	1.83671	2.43546e-05	6.08871e-06	6.23798e-05
GOTERM_MF_FAT	GO:0001882~nucleoside binding	73	19.0601	4.65026e-08	NARS, XRCC6, IDE, RAB1A, WARS, CSNK2A1, ACTR1B, EIF2B2, EGFR, ABCE1, YARS, KIF11, LIG3, PRKCI, TBRG4, OLA1, NDUFA10, MCM4, SRPK1, CDK2, MCM6, ARL3, KIF1C, TRAP1, MAPK1, TARS, NME2, RFC3, SCYL1, ASCC3, NME1, UBE2K, EIF4A2, RRM1, SMARCA5, PEBP1, MAPK9, PRIC285, PRPS2, NEK7, PRPS1, SMARCA4, GCLC, PFKFB3, WRNIP1, DCK, IARS, DGKD, IVD, DDX19A, ERO1L, UBE2D1, AGK, PAPSS2, PIK3R4, CHD4, MYO5C, EHD4, MAR…	308	1612	12983	1.9089	2.66457e-05	5.32919e-06	6.8248e-05
GOTERM_BP_FAT	GO:0000278~mitotic cell cycle	29	7.5718	9.22304e-08	BCAT1, ANLN, GTSE1, SPC24, PSMB1, NCAPG, PSMD1, SKA3, CLASP2, GFI1, UBE2D1, PSMD6, ZW10, EGFR, KIF11, PDS5A, CKAP5, TBRG4, PAPD5, CENPE, SMC2, CDK2, PSMB9, DCTN2, PSMC6, GSPT1, PSME1, STMN1, MAPRE1	328	370	13528	3.23263	0.00018094	9.04739e-05	0.000158218
GOTERM_MF_FAT	GO:0030554~adenyl nucleotide binding	71	18.5379	9.70944e-08	NARS, XRCC6, IDE, RAB1A, WARS, CSNK2A1, ACTR1B, EIF2B2, EGFR, ABCE1, YARS, KIF11, LIG3, PRKCI, TBRG4, OLA1, NDUFA10, MCM4, SRPK1, CDK2, MCM6, KIF1C, TRAP1, MAPK1, TARS, NME2, RFC3, SCYL1, ASCC3, NME1, UBE2K, EIF4A2, RRM1, SMARCA5, PEBP1, MAPK9, PRIC285, PRPS2, NEK7, PRPS1, SMARCA4, GCLC, PFKFB3, WRNIP1, DCK, IARS, DGKD, IVD, DDX19A, ERO1L, UBE2D1, AGK, PAPSS2, PIK3R4, CHD4, MYO5C, EHD4, MARS, CSN…	308	1577	12983	1.8978	5.56335e-05	9.27247e-06	0.000142497
GOTERM_MF_FAT	GO:0032559~adenyl ribonucleotide binding	68	17.7546	1.45487e-07	NARS, XRCC6, IDE, RAB1A, WARS, CSNK2A1, ACTR1B, EIF2B2, EGFR, ABCE1, YARS, KIF11, LIG3, PRKCI, TBRG4, OLA1, NDUFA10, MCM4, SRPK1, CDK2, MCM6, KIF1C, TRAP1, MAPK1, TARS, NME2, RFC3, SCYL1, ASCC3, NME1, UBE2K, EIF4A2, RRM1, SMARCA5, PEBP1, MAPK9, PRIC285, PRPS2, NEK7, PRPS1, SMARCA4, GCLC, PFKFB3, WRNIP1, DCK, IARS, DGKD, DDX19A, UBE2D1, AGK, PAPSS2, PIK3R4, CHD4, MYO5C, EHD4, MARS, CSNK1A1, MSH6, …	308	1497	12983	1.91475	8.33606e-05	1.19091e-05	0.000213519
GOTERM_MF_FAT	GO:0005524~ATP binding	67	17.4935	1.96479e-07	NARS, XRCC6, IDE, RAB1A, WARS, CSNK2A1, ACTR1B, EIF2B2, EGFR, ABCE1, YARS, KIF11, LIG3, PRKCI, TBRG4, OLA1, NDUFA10, MCM4, SRPK1, CDK2, MCM6, KIF1C, TRAP1, MAPK1, TARS, NME2, RFC3, SCYL1, ASCC3, NME1, UBE2K, EIF4A2, RRM1, SMARCA5, PEBP1, MAPK9, PRIC285, PRPS2, NEK7, PRPS1, SMARCA4, GCLC, PFKFB3, WRNIP1, DCK, IARS, DGKD, DDX19A, UBE2D1, AGK, PAPSS2, PIK3R4, CHD4, MYO5C, EHD4, MARS, CSNK1A1, MSH6, …	308	1477	12983	1.91214	0.000112576	1.40727e-05	0.000288355
GOTERM_CC_FAT	GO:0031967~organelle envelope	38	9.92167	2.2303e-07	NDUFB4, S100A6, NDUFB6, NDUFB7, MTX1, OGDH, FIS1, TMEM109, CSE1L, DDX19A, CPOX, DHCR7, MYOF, KPNB1, AGK, EMD, DNAJC19, XPOT, GPD2, NDUFA2, SHMT2, NUP88, NDUFA6, NDUFA7, SMAD3, NDUFA10, VDAC3, SYNE1, SYNE2, UACA, BNIP1, TOMM20, PEBP1, ATPIF1, TMPO, XPO7, UBXN4, PC	305	620	12782	2.56857	8.58628e-05	2.86217e-05	0.000309352
GOTERM_CC_FAT	GO:0005856~cytoskeleton	64	16.7102	2.31195e-07	SNCG, TLN1, VAPA, HIP1R, PDLIM5, UTRN, GTSE1, KRT80, DYNLL1, ACTR1B, SLC4A1, PPP4C, ZW10, KIF11, MICAL3, KRT12, ARL3, DCTN2, KIF1C, MAPK1, NME2, SCYL1, NME1, CLIC4, LYST, ARPC5L, SDCBP, PEBP1, ERC2, MAPRE1, STMN1, DBN1, SEPT8, SGCB, ADD1, ALDOC, MYL1, FHL2, ANLN, CDH1, TUBGCP3, KRT25, PFN2, KRT27, PFN4, ARPC3, SKA3, CLASP2, EMD, MYOF, MYO5C, PLEC, CKAP5, DPYSL3, DRG1, CENPE, KRT72, CORO1B, SYNE1,…	305	1381	12782	1.94216	8.90061e-05	2.22523e-05	0.000320678
GOTERM_CC_FAT	GO:0030117~membrane coat	12	3.13316	2.35445e-07	EGFR, COPG2, AP2B1, AP1S1, SEC24B, PICALM, SCYL1, AP1B1, AP2A1, COPZ1, AP3D1, AP3B1	305	63	12782	7.98251	9.06423e-05	1.81291e-05	0.000326573
GOTERM_CC_FAT	GO:0048475~coated membrane	12	3.13316	2.35445e-07	EGFR, COPG2, AP2B1, AP1S1, SEC24B, PICALM, SCYL1, AP1B1, AP2A1, COPZ1, AP3D1, AP3B1	305	63	12782	7.98251	9.06423e-05	1.81291e-05	0.000326573
GOTERM_CC_FAT	GO:0031975~envelope	38	9.92167	2.42963e-07	NDUFB4, S100A6, NDUFB6, NDUFB7, MTX1, OGDH, FIS1, TMEM109, CSE1L, DDX19A, CPOX, DHCR7, MYOF, KPNB1, AGK, EMD, DNAJC19, XPOT, GPD2, NDUFA2, SHMT2, NUP88, NDUFA6, NDUFA7, SMAD3, NDUFA10, VDAC3, SYNE1, SYNE2, UACA, BNIP1, TOMM20, PEBP1, ATPIF1, TMPO, XPO7, UBXN4, PC	305	622	12782	2.56031	9.35364e-05	1.559e-05	0.000337
UP_SEQ_FEATURE	mutagenesis site	74	19.3211	4.30291e-07	COPS5, HIP1R, IDE, AP2B1, DNAJB11, P4HA1, RBM8A, SULT1A1, CPOX, PRMT5, RALB, PPP4C, CLINT1, KPNB1, EGFR, IRS4, KIF11, NOXA1, PRKCI, OLA1, CDC5L, SRPK1, CDK2, NME2, BNIP1, NME1, LARP7, UCHL5, SMARCA5, SURF4, PEBP1, MAPRE1, UGGT1, ADD1, SMARCA4, PRPS1, SRI, GGCT, ACP6, ANLN, ARF6, CDH1, BANF1, RPA2, FIS1, CD9, DGKD, IVD, RQCD1, NEDD4L, ERO1L, EMD, MYOF, FEN1, XPOT, MSH6, SUB1, SMAD3, ANKHD1, STAT2,…	380	2045	19113	1.82005	0.000511916	0.000511916	0.000694912
GOTERM_BP_FAT	GO:0046907~intracellular transport	39	10.1828	5.30206e-07	RAB3GAP2, SEC24B, AP1B1, MYL1, COPZ1, MTX1, CALR, TAPBP, AP1S1, AP2B1, CSE1L, ANP32A, AP3D1, CLINT1, KPNB1, DNAJC19, ZW10, AP3B1, RBM22, RAB2A, XPOT, PRKCI, M6PR, KIF1C, MAPK1, COPG2, SCYL1, VAMP8, AP2A1, LYST, TSC2, TOMM20, TRAPPC4, HGS, SDCBP, SRP72, XPO7, VPS26B, COG1	328	657	13528	2.44827	0.00103972	0.000346695	0.000909549
GOTERM_CC_FAT	GO:0009898~internal side of plasma membrane	25	6.52742	5.43359e-07	TLN1, AP1B1, COPZ1, UTRN, VEPH1, AP2B1, AP1S1, DDX19A, RALB, PALM2, AP3D1, AP3B1, IRS4, STMN2, ARL3, NCKAP1, SYNE1, COPG2, SYNE2, AP2A1, HGS, RHEB, PEBP1, COG1, ADD1	305	316	12782	3.31552	0.000209171	2.98843e-05	0.000753661
GOTERM_CC_FAT	GO:0012505~endomembrane system	43	11.2272	5.56993e-07	OSTC, SEC24B, S100A6, VAPA, AP1B1, CYP51A1, VAPB, HIP1R, COPZ1, TAPBP, CD9, AP1S1, TMEM109, AP2B1, STT3A, PICALM, CSE1L, DDX19A, DHCR7, ERO1L, EMD, KPNB1, MYOF, NSDHL, EGFR, XPOT, NUP88, SEC11A, SMAD3, PIGO, MAGT1, SYNE1, COPG2, SYNE2, UACA, SCYL1, BNIP1, VAMP8, AP2A1, TMPO, XPO7, VPS26B, UBXN4	305	782	12782	2.30441	0.000214419	2.6805e-05	0.000772573
SP_PIR_KEYWORDS	er-golgi transport	12	3.13316	6.99783e-07	RAB2A, COPG2, SEC24B, SCYL1, BNIP1, COPZ1, SEC16A, TRAPPC4, ARF6, YIF1A, RAB1A, ZW10	381	83	19235	7.29912	0.000264483	3.77876e-05	0.000968018
SP_PIR_KEYWORDS	endoplasmic reticulum	36	9.39948	7.72272e-07	ERMP1, SEC24B, CYP51A1, CALR, CANX, RAB1A, TAPBP, CISD2, TMEM109, STT3A, DNAJB11, P4HA1, PGRMC1, DHCR7, SEC16A, ERO1L, ZW10, RAB2A, SEC11A, MOGS, TMEM189, LPCAT3, YIF1A, PIGO, BFAR, HYOU1, MAGT1, TRAPPC9, BNIP1, SURF4, TRAPPC4, SDCBP, AGR2, UGGT1, AHSA1, UBXN4	381	713	19235	2.54906	0.000291876	3.64892e-05	0.00106829
INTERPRO	IPR011989:Armadillo-like helical	15	3.91645	8.59855e-07	AP1B1, CKAP5, AP2B1, COPG2, SCYL1, CSE1L, AP2A1, PKP3, PSMD1, AP3D1, CLASP2, PIK3R4, KPNB1, AP3B1, TNPO3	367	128	16659	5.31942	0.000651558	0.000651558	0.00131052
GOTERM_BP_FAT	GO:0022402~cell cycle process	35	9.13838	9.04113e-07	BCAT1, ANLN, CALR, GTSE1, SPC24, PSMB1, PCBP4, NCAPG, PSMD1, SKA3, CLASP2, GFI1, UBE2D1, PSMD6, ZW10, EGFR, MSH6, KIF11, PDS5A, CKAP5, LIG3, SMAD3, TBRG4, PAPD5, CENPE, SMC2, CDK2, PSMB9, DCTN2, EIF4G2, PSMC6, PSME1, GSPT1, STMN1, MAPRE1	328	565	13528	2.55493	0.0017723	0.000443369	0.00155097
GOTERM_MF_FAT	GO:0008092~cytoskeletal protein binding	32	8.35509	1.09886e-06	TLN1, VAPB, HIP1R, PDLIM5, ALDOC, UTRN, ANLN, TUBGCP3, PFN2, ARPC3, PFN4, CLASP2, SLC4A1, EMD, PLS3, PLEC, MYO5C, EGFR, CAPN1, TNKS1BP1, CORO1B, NME2, SYNE1, SYNE2, NME1, ARPC5L, MYH11, SDCBP, POF1B, STMN1, MAPRE1, DBN1, ADD1	308	504	12983	2.67636	0.000629448	6.99582e-05	0.00161269
GOTERM_BP_FAT	GO:0016192~vesicle-mediated transport	35	9.13838	1.38756e-06	SEC24B, AP1B1, HIP1R, COPZ1, ARF6, RAB1A, TAPBP, AP1S1, AP2B1, PICALM, ITGAV, SEC16A, EXOC3, AP3D1, CLINT1, RBM12, ZW10, AP3B1, EHD4, RAB2A, PRKCI, M6PR, YIF1A, KIF1C, NME2, COPG2, SCYL1, BNIP1, NME1, VAMP8, AP2A1, LYST, TSC2, TRAPPC4, HGS, COG1	328	576	13528	2.50614	0.0027187	0.000544333	0.0023803
GOTERM_BP_FAT	GO:0048193~Golgi vesicle transport	15	3.91645	3.37073e-06	RAB2A, SEC24B, AP1B1, COPZ1, TAPBP, KIF1C, COPG2, AP1S1, SCYL1, AP2A1, VAMP8, TRAPPC4, CLINT1, COG1, ZW10	328	131	13528	4.72258	0.00659156	0.00110162	0.00578223
GOTERM_CC_FAT	GO:0005783~endoplasmic reticulum	47	12.2715	3.63066e-06	OSTC, ERMP1, SEC24B, VAPA, CYP51A1, VAPB, CALR, CANX, RAB1A, TAPBP, TMEM109, CISD2, STT3A, DNAJB11, P4HA1, PGRMC1, DHCR7, SEC16A, ANP32A, ERO1L, EMD, ZW10, NSDHL, EHD4, RAB2A, SEC11A, MOGS, TMEM189, LPCAT3, YIF1A, PIGO, KIF1C, HYOU1, BFAR, MAGT1, PYGM, TRAPPC9, BNIP1, SURF4, TRAPPC4, PEBP1, SDCBP, AGR2, AHSA1, UGGT1, UBXN4, RDH14	305	960	12782	2.05176	0.00139683	0.0001553	0.00503577
GOTERM_BP_FAT	GO:0045184~establishment of protein localization	41	10.705	3.77726e-06	RAB3GAP2, SEC24B, AP1B1, CHMP4B, COPZ1, MTX1, ARF6, CALR, CANX, RAB1A, CHMP2B, AP1S1, AP2B1, CSE1L, DDX19A, SEC16A, EXOC3, AP3D1, KPNB1, DNAJC19, ZW10, AP3B1, TNPO3, RBM22, RAB2A, NUP88, PRKCI, CENPE, YIF1A, MAPK1, COPG2, AP2A1, LYST, TSC2, TOMM20, HGS, SDCBP, SRP72, XPO7, VPS26B, COG1	328	769	13528	2.19896	0.00738361	0.00105815	0.00647958
GOTERM_BP_FAT	GO:0015031~protein transport	40	10.4439	7.3047e-06	RAB3GAP2, SEC24B, AP1B1, CHMP4B, COPZ1, MTX1, ARF6, CALR, CANX, RAB1A, CHMP2B, AP1S1, AP2B1, CSE1L, DDX19A, SEC16A, EXOC3, AP3D1, KPNB1, DNAJC19, ZW10, AP3B1, TNPO3, RBM22, RAB2A, NUP88, PRKCI, YIF1A, MAPK1, COPG2, AP2A1, LYST, TSC2, TOMM20, HGS, SDCBP, SRP72, XPO7, VPS26B, COG1	328	762	13528	2.16503	0.0142297	0.00178988	0.0125303
GOTERM_CC_FAT	GO:0005635~nuclear envelope	18	4.69974	8.0149e-06	XPOT, S100A6, NUP88, SMAD3, SYNE1, TMEM109, SYNE2, UACA, CSE1L, BNIP1, DDX19A, DHCR7, TMPO, XPO7, EMD, KPNB1, MYOF, UBXN4	305	205	12782	3.67974	0.00308099	0.000308527	0.0111165
INTERPRO	IPR002553:Clathrin/coatomer adaptor, adaptin-like, N-terminal	6	1.56658	8.46951e-06	COPG2, AP2B1, AP1B1, AP2A1, AP3D1, AP3B1	367	14	16659	19.4539	0.00639935	0.00320481	0.0129078
SP_PIR_KEYWORDS	actin-binding	18	4.69974	9.06606e-06	HIP1R, UTRN, ANLN, CORO1B, PFN2, SYNE1, SYNE2, ARPC3, PFN4, ARPC5L, MYH11, POF1B, EMD, DBN1, PLS3, ADD1, MYO5C, PLEC	381	247	19235	3.67911	0.00342112	0.000380704	0.0125405
SP_PIR_KEYWORDS	cytoskeleton	31	8.09399	1.06771e-05	SNCG, TLN1, UTRN, ANLN, TUBGCP3, PFN2, PFN4, ARPC3, ACTR1B, SKA3, CLASP2, PPP4C, ZW10, PLEC, CSNK1A1, MICAL3, CENPE, DCTN2, ARL3, CORO1B, SYNE1, SYNE2, UACA, SCYL1, ARPC5L, SDCBP, MAPRE1, ERC2, SEPT8, ADD1, SGCB	381	636	19235	2.46077	0.00402783	0.000403515	0.0147688
GOTERM_CC_FAT	GO:0031090~organelle membrane	50	13.0548	1.14049e-05	SEC24B, AP1B1, VAPA, HIP1R, VAPB, OGDH, TAPBP, TMEM109, AP2B1, AP1S1, DNAJC19, EGFR, NDUFA10, ATP6V1D, PIGO, COPG2, MAGT1, BNIP1, SCYL1, VAMP8, TOMM20, PEBP1, ATPIF1, OSTC, NDUFB4, NDUFB6, NDUFB7, CYP51A1, COPZ1, MTX1, FIS1, CD9, STT3A, DHCR7, ERO1L, AGK, EMD, NSDHL, GPD2, SHMT2, NDUFA2, SEC11A, NDUFA6, NDUFA7, SMAD3, VDAC3, SYNE2, AP2A1, TMPO, PC	305	1096	12782	1.91187	0.00438127	0.000399093	0.0158179
SP_PIR_KEYWORDS	mitosis	15	3.91645	1.72765e-05	CSNK1A1, KIF11, PDS5A, CKAP5, CENPE, PAPD5, ANLN, SMC2, CDK2, SPC24, NCAPG, SKA3, CLASP2, MAPRE1, ZW10	381	183	19235	4.13816	0.00650928	0.000593511	0.0238962
GOTERM_BP_FAT	GO:0008104~protein localization	43	11.2272	1.83214e-05	RAB3GAP2, TLN1, SEC24B, AP1B1, CHMP4B, COPZ1, MTX1, ARF6, CALR, CANX, RAB1A, CHMP2B, AP1S1, AP2B1, CSE1L, DDX19A, SEC16A, EXOC3, AP3D1, KPNB1, DNAJC19, ZW10, AP3B1, TNPO3, RBM22, EGFR, RAB2A, NUP88, PRKCI, CENPE, YIF1A, MAPK1, COPG2, AP2A1, LYST, TSC2, TOMM20, HGS, SDCBP, SRP72, XPO7, VPS26B, COG1	328	882	13528	2.01076	0.0353084	0.00398613	0.0314251
GOTERM_BP_FAT	GO:0034613~cellular protein localization	26	6.78851	2.2307e-05	RAB3GAP2, SEC24B, AP1B1, MTX1, COPZ1, CALR, AP2B1, AP1S1, CSE1L, AP3D1, KPNB1, DNAJC19, ZW10, AP3B1, EGFR, RBM22, PRKCI, MAPK1, COPG2, AP2A1, TSC2, TOMM20, SDCBP, HGS, SRP72, XPO7	328	411	13528	2.6091	0.0428228	0.00436711	0.03826
GOTERM_BP_FAT	GO:0070727~cellular macromolecule localization	26	6.78851	2.51437e-05	RAB3GAP2, SEC24B, AP1B1, MTX1, COPZ1, CALR, AP2B1, AP1S1, CSE1L, AP3D1, KPNB1, DNAJC19, ZW10, AP3B1, EGFR, RBM22, PRKCI, MAPK1, COPG2, AP2A1, TSC2, TOMM20, SDCBP, HGS, SRP72, XPO7	328	414	13528	2.5902	0.0481354	0.00447473	0.0431244
GOTERM_MF_FAT	GO:0003779~actin binding	22	5.74413	3.22136e-05	EGFR, TLN1, HIP1R, PDLIM5, UTRN, ANLN, CORO1B, PFN2, SYNE1, SYNE2, ARPC3, PFN4, ARPC5L, MYH11, POF1B, SLC4A1, EMD, DBN1, PLS3, ADD1, PLEC, MYO5C	308	326	12983	2.84465	0.0182894	0.00184417	0.0472668
SMART	SM00033:CH	9	2.34987	3.96674e-05	SYNE1, SYNE2, MICAL3, UTRN, IQGAP3, LRCH3, MAPRE1, PLS3, PLEC	168	70	9079	6.94821	0.00530143	0.00530143	0.0464339
GOTERM_BP_FAT	GO:0006886~intracellular protein transport	24	6.26632	4.04398e-05	RBM22, RAB3GAP2, SEC24B, AP1B1, COPZ1, MTX1, PRKCI, CALR, MAPK1, AP1S1, AP2B1, COPG2, CSE1L, AP2A1, TSC2, TOMM20, AP3D1, SDCBP, HGS, SRP72, XPO7, KPNB1, DNAJC19, AP3B1	328	374	13528	2.64667	0.0762783	0.00659023	0.0693506
SP_PIR_KEYWORDS	cell cycle	24	6.26632	4.94779e-05	CSNK1A1, KIF11, PDS5A, CKAP5, LIG3, PAPD5, CENPE, ANLN, BANP, CDC5L, SMC2, CDK2, MCM6, ARL3, SPC24, MAPK1, GADD45GIP1, MAPK13, NCAPG, SKA3, CHTF18, CLASP2, MAPRE1, ZW10	381	461	19235	2.62832	0.0185293	0.00155738	0.068422
SP_PIR_KEYWORDS	transport	57	14.8825	6.29561e-05	SEC24B, AP1B1, CHMP4B, RAB1A, SLC1A5, AP2B1, AP1S1, RBM8A, SLC4A2, SLC4A1, KPNB1, DNAJC19, ZW10, AP3B1, NUP88, NDUFA10, HERC1, YIF1A, ATP6V1D, M6PR, COPG2, BNIP1, SCYL1, CLIC4, LYST, TOMM20, TRAPPC4, VPS26B, NDUFB4, NDUFB6, NDUFB7, COPZ1, MTX1, ARF6, CHMP2B, CSE1L, DGKD, DDX19A, SEC16A, AP3D1, EXOC3, ERO1L, ETFB, SCNN1D, TNPO3, XPOT, RAB2A, NDUFA2, NDUFA6, NDUFA7, VDAC3, AP2A1, ATP6V1E1, HGS, XPO…	381	1670	19235	1.72316	0.0235172	0.00182895	0.0870532
GOTERM_CC_FAT	GO:0000267~cell fraction	47	12.2715	7.6746e-05	RAB3GAP2, VAPA, NARS, CYP51A1, VAPB, HIP1R, PDLIM5, UTRN, IDE, XRCC6, ARF6, CALR, RAB1A, TAPBP, IARS, WARS, SLC1A5, PLCB3, STT3A, DYNLL1, PGRMC1, SLC4A2, ERO1L, PLEC, YARS, STMN2, SEC11A, MOGS, VDAC3, EIF2B1, PTPN11, CAPN1, MAPK1, BFAR, NME2, PLA2G4A, UACA, PYGM, MAPK13, NME1, VAMP8, CLIC4, TSC2, PEBP1, ERC2, RNPEP, PC, PRPS1	305	1083	12782	1.81873	0.0291161	0.00245933	0.106398
SP_PIR_KEYWORDS	cell division	17	4.43864	7.74299e-05	CSNK1A1, KIF11, PDS5A, CKAP5, LIG3, PAPD5, CENPE, ANLN, SMC2, CDK2, ARL3, SPC24, NCAPG, SKA3, CLASP2, MAPRE1, ZW10	381	264	19235	3.25096	0.0288454	0.0020885	0.107057
GOTERM_BP_FAT	GO:0032268~regulation of cellular protein metabolic process	27	7.04961	8.85667e-05	A2M, GCLC, IDE, CALR, PSMB1, RBM8A, MTPN, ITGAV, HRSP12, PSMD1, UBE2D1, EIF2B2, PSMD6, TNRC6B, EGFR, DOCK7, ANKHD1, EIF2B1, PSMB9, EIF4B, SARNP, EIF4G2, MAPK1, PSMC6, PSME1, EIF4A2, PEBP1	328	474	13528	2.34934	0.159515	0.0132784	0.151825
SP_PIR_KEYWORDS	protein biosynthesis	14	3.65535	9.75108e-05	YARS, NARS, EIF2B1, EIF4B, IARS, WARS, EIF4G2, TARS, RPL30, GSPT1, RPL32, EIF4A2, EIF2B2, MARS	381	188	19235	3.75956	0.0361898	0.00245438	0.134804
GOTERM_BP_FAT	GO:0006417~regulation of translation	13	3.39426	0.000121198	SARNP, EIF4B, MAPK1, EIF4G2, RBM8A, MTPN, EIF4A2, HRSP12, ANKHD1, TNRC6B, CALR, EIF2B2, EIF2B1	328	137	13528	3.91365	0.211643	0.0168426	0.207708
GOTERM_BP_FAT	GO:0032269~negative regulation of cellular protein metabolic process	15	3.91645	0.000121748	A2M, GCLC, IDE, ANKHD1, CALR, EIF2B1, PSMB9, PSMC6, PSMB1, PSME1, ITGAV, PSMD1, PEBP1, UBE2D1, PSMD6	328	180	13528	3.43699	0.212495	0.0157995	0.20865
GOTERM_MF_FAT	GO:0016655~oxidoreductase activity, acting on NADH or NADPH, quinone or similar compound as acceptor	8	2.08877	0.00014141	NDUFB4, NDUFA2, NDUFB6, NDUFB7, NDUFA6, NDUFA7, GSTO1, NDUFA10	308	49	12983	6.88206	0.0778376	0.00733965	0.207336
INTERPRO	IPR001715:Calponin-like actin-binding	9	2.34987	0.000144762	SYNE1, SYNE2, MICAL3, UTRN, IQGAP3, LRCH3, MAPRE1, PLS3, PLEC	367	70	16659	5.83616	0.103931	0.0359183	0.220409
GOTERM_BP_FAT	GO:0006412~translation	21	5.48303	0.000163959	EGFR, YARS, MRPS33, COPS5, NARS, MRPS21, EIF2B1, EIF4B, IARS, WARS, TARS, EIF4G2, RPL30, MRPL21, RPL32, MRPL28, GSPT1, EIF4A2, MRPL37, EIF2B2, MARS	328	331	13528	2.61668	0.275095	0.0199064	0.280895
GOTERM_CC_FAT	GO:0005625~soluble fraction	20	5.22193	0.000179955	RAB3GAP2, YARS, NARS, STMN2, IDE, EIF2B1, RAB1A, PTPN11, IARS, WARS, MAPK1, NME2, UACA, PYGM, MAPK13, NME1, CLIC4, PEBP1, RNPEP, PRPS1, PC	305	313	12782	2.67784	0.0669428	0.00531573	0.249316
GOTERM_BP_FAT	GO:0051248~negative regulation of protein metabolic process	15	3.91645	0.000181864	A2M, GCLC, IDE, ANKHD1, CALR, EIF2B1, PSMB9, PSMC6, PSMB1, PSME1, ITGAV, PSMD1, PEBP1, UBE2D1, PSMD6	328	187	13528	3.30833	0.300122	0.0207724	0.311524
GOTERM_BP_FAT	GO:0022403~cell cycle phase	24	6.26632	0.000185112	EGFR, BCAT1, MSH6, KIF11, PDS5A, CKAP5, LIG3, TBRG4, PAPD5, CENPE, ANLN, SMC2, CDK2, GTSE1, DCTN2, SPC24, GSPT1, NCAPG, SKA3, CLASP2, GFI1, STMN1, MAPRE1, ZW10	328	414	13528	2.39095	0.304568	0.0199768	0.317079
UP_SEQ_FEATURE	nucleotide phosphate-binding region:ATP	37	9.66057	0.000196837	PFKFB3, WRNIP1, DCK, CSNK2A1, DDX19A, PAPSS2, PIK3R4, CHD4, EHD4, CSNK1A1, EGFR, MSH6, KIF11, PRKCI, OLA1, CENPE, MCM4, SMC2, SRPK1, CDK2, MCM6, KIF1C, DDX58, MAPK1, PSMC6, MAPK13, ASCC3, EIF4A2, SMARCA5, MYH11, CHTF18, MAPK9, PRIC285, PRPS2, NEK7, PRPS1, SMARCA4	380	962	19113	1.93451	0.208843	0.11053	0.317415
GOTERM_MF_FAT	GO:0008565~protein transporter activity	10	2.61097	0.000209224	AP2B1, AP1S1, CSE1L, AP1B1, AP2A1, TOMM20, AP3D1, XPO7, KPNB1, AP3B1	308	87	12983	4.84513	0.112989	0.00994173	0.306621
GOTERM_CC_FAT	GO:0030120~vesicle coat	7	1.82768	0.000250379	EGFR, COPG2, AP1S1, SEC24B, SCYL1, AP2A1, COPZ1	305	38	12782	7.71993	0.0919065	0.00686262	0.346728
GOTERM_CC_FAT	GO:0005694~chromosome	25	6.52742	0.000261762	HMGB2, HMGB3, XRCC6, BANF1, SPC24, RPA2, CSNK2A1, NCAPG, SKA3, CLASP2, CHD4, ZW10, HIST1H2BA, MSH6, PDS5A, CENPE, SMC2, CDK2, DCTN2, TNKS1BP1, HIST1H1T, RFC3, SMARCA5, TMPO, SMARCA4	305	460	12782	2.27762	0.0958785	0.00669691	0.362465
SP_PIR_KEYWORDS	ATP	15	3.91645	0.000266725	EGFR, ABCE1, KIF11, PRKCI, DCK, CENPE, CDK2, WARS, MAPK1, TARS, CSNK2A1, MYH11, MAPK9, ATPIF1, MARS	381	236	19235	3.20883	0.0959182	0.0062824	0.368335
GOTERM_CC_FAT	GO:0030427~site of polarized growth	8	2.08877	0.000306326	STMN2, TSC2, UTRN, PRKCI, DPYSL3, DOCK7, ERC2, DCTN2	305	55	12782	6.09574	0.111263	0.00734499	0.424052
GOTERM_BP_FAT	GO:0007010~cytoskeleton organization	24	6.26632	0.000391207	TLN1, KIF11, CKAP5, PRKCI, ARF6, DOCK7, ANLN, CALR, DCTN2, KRT25, TUBGCP3, PFN2, DYNLL1, PFN4, MYH11, SDCBP, MAP7, STMN1, PPP4C, DBN1, PLS3, ADD1, ZW10, SGCB	328	436	13528	2.27031	0.53592	0.0395998	0.668988
GOTERM_CC_FAT	GO:0030135~coated vesicle	13	3.39426	0.000416363	EGFR, AP1S1, SEC24B, COPG2, SYPL1, PICALM, SCYL1, AP2A1, HIP1R, COPZ1, PEBP1, TRAPPC4, CLINT1	305	159	12782	3.42646	0.14814	0.00938703	0.57597
GOTERM_CC_FAT	GO:0005747~mitochondrial respiratory chain complex I	7	1.82768	0.000439306	NDUFB4, NDUFA2, NDUFB6, NDUFB7, NDUFA6, NDUFA7, NDUFA10	305	42	12782	6.9847	0.155635	0.00935432	0.607619
GOTERM_CC_FAT	GO:0030964~NADH dehydrogenase complex	7	1.82768	0.000439306	NDUFB4, NDUFA2, NDUFB6, NDUFB7, NDUFA6, NDUFA7, NDUFA10	305	42	12782	6.9847	0.155635	0.00935432	0.607619
GOTERM_CC_FAT	GO:0045271~respiratory chain complex I	7	1.82768	0.000439306	NDUFB4, NDUFA2, NDUFB6, NDUFB7, NDUFA6, NDUFA7, NDUFA10	305	42	12782	6.9847	0.155635	0.00935432	0.607619
UP_SEQ_FEATURE	repeat:HEAT 3	7	1.82768	0.000444531	COPG2, SCYL1, NCAPG, CKAP5, CLASP2, KPNB1, PIK3R4	380	50	19113	7.04163	0.41087	0.161692	0.715498
GOTERM_BP_FAT	GO:0048285~organelle fission	16	4.17755	0.000459872	KIF11, PDS5A, CKAP5, CENPE, ANLN, PAPD5, SMC2, CDK2, DCTN2, SPC24, FIS1, NCAPG, SKA3, CLASP2, MAPRE1, ZW10	328	229	13528	2.88167	0.594436	0.0441209	0.785973
GOTERM_BP_FAT	GO:0006120~mitochondrial electron transport, NADH to ubiquinone	7	1.82768	0.000479672	NDUFB4, NDUFA2, NDUFB6, NDUFB7, NDUFA6, NDUFA7, NDUFA10	328	42	13528	6.87398	0.609896	0.043836	0.819682
GOTERM_MF_FAT	GO:0003954~NADH dehydrogenase activity	7	1.82768	0.000485656	NDUFB4, NDUFA2, NDUFB6, NDUFB7, NDUFA6, NDUFA7, NDUFA10	308	43	12983	6.86205	0.242967	0.0211838	0.710395
GOTERM_MF_FAT	GO:0050136~NADH dehydrogenase (quinone) activity	7	1.82768	0.000485656	NDUFB4, NDUFA2, NDUFB6, NDUFB7, NDUFA6, NDUFA7, NDUFA10	308	43	12983	6.86205	0.242967	0.0211838	0.710395
GOTERM_MF_FAT	GO:0008137~NADH dehydrogenase (ubiquinone) activity	7	1.82768	0.000485656	NDUFB4, NDUFA2, NDUFB6, NDUFB7, NDUFA6, NDUFA7, NDUFA10	308	43	12983	6.86205	0.242967	0.0211838	0.710395
GOTERM_MF_FAT	GO:0004386~helicase activity	12	3.13316	0.000488832	DDX58, ASCC3, DDX19A, EIF4A2, XRCC6, SMARCA5, CHTF18, PRIC285, MCM4, CHD4, SMARCA4, MCM6	308	140	12983	3.61308	0.244344	0.0198132	0.715024
SP_PIR_KEYWORDS	mitochondrion	32	8.35509	0.000566252	NDUFB4, MRPS33, NDUFB6, NDUFB7, MTX1, OGDH, FIS1, IVD, CPOX, MRPL37, AGK, ETFB, DNAJC19, GPD2, ABCE1, SHMT2, NDUFA2, NDUFA6, NDUFA7, MRPS21, DECR1, NDUFA10, VDAC3, IDH3A, TRAP1, MRPL21, MRPL28, TOMM20, ATPIF1, MRPL46, SCP2, PC	381	832	19235	1.94175	0.192735	0.0125154	0.780467
SP_PIR_KEYWORDS	host-virus interaction	16	4.17755	0.00057838	ABCE1, VAPB, IDE, BANF1, STAT3, SRPK1, PSMB9, STAT2, MAPK1, GADD45GIP1, PSMB1, ITGAV, EIF4A2, NEDD4L, TCEB1, KPNB1	381	285	19235	2.83428	0.19643	0.012076	0.797121
GOTERM_CC_FAT	GO:0000502~proteasome complex	8	2.08877	0.000583241	PSMC6, PSMB1, PSME1, IDE, PSMD1, UCHL5, PSMD6, PSMB9	305	61	12782	5.49616	0.201175	0.0117521	0.805953
GOTERM_BP_FAT	GO:0006091~generation of precursor metabolites and energy	19	4.96084	0.000615437	NDUFB4, NDUFA2, NDUFB6, NDUFB7, ALDOC, NDUFA6, NDUFA7, OGDH, NDUFA10, ATP6V1D, IDH3A, GPI, TROVE2, PYGM, ATP6V1E1, GFPT1, ATPIF1, ERO1L, ETFB	328	313	13528	2.50362	0.701163	0.0534227	1.05053
SP_PIR_KEYWORDS	Endocytosis	9	2.34987	0.000629652	AP1S1, NME2, PICALM, AP1B1, AP2A1, NME1, HIP1R, DGKD, CLINT1, AP3B1	381	96	19235	4.73302	0.211863	0.0124525	0.8675
INTERPRO	IPR011992:EF-Hand type	15	3.91645	0.000753926	GPD2, SRI, S100A6, UTRN, MYL1, S100A11, FLG2, STAT3, CAPN1, STAT2, EFHD2, PEF1, PLCB3, PLS3, EHD4	367	236	16659	2.88511	0.43543	0.133179	1.14293
SP_PIR_KEYWORDS	proteasome	7	1.82768	0.000806516	PSMC6, PSMB1, PSME1, PSMD1, UCHL5, PSMD6, PSMB9	381	56	19235	6.3107	0.262866	0.0151336	1.10991
SP_PIR_KEYWORDS	electron transport	9	2.34987	0.000825452	NDUFB4, NDUFA2, NDUFB6, NDUFB7, NDUFA6, NDUFA7, ERO1L, NDUFA10, ETFB	381	100	19235	4.5437	0.268128	0.0147543	1.13583
GOTERM_BP_FAT	GO:0007067~mitosis	15	3.91645	0.000936183	KIF11, PDS5A, CKAP5, CENPE, PAPD5, ANLN, SMC2, CDK2, DCTN2, SPC24, NCAPG, SKA3, CLASP2, MAPRE1, ZW10	328	220	13528	2.81208	0.840809	0.0767894	1.59391
GOTERM_BP_FAT	GO:0000280~nuclear division	15	3.91645	0.000936183	KIF11, PDS5A, CKAP5, CENPE, PAPD5, ANLN, SMC2, CDK2, DCTN2, SPC24, NCAPG, SKA3, CLASP2, MAPRE1, ZW10	328	220	13528	2.81208	0.840809	0.0767894	1.59391
GOTERM_CC_FAT	GO:0044427~chromosomal part	21	5.48303	0.000940544	HIST1H2BA, MSH6, PDS5A, XRCC6, CENPE, SMC2, CDK2, DCTN2, SPC24, TNKS1BP1, RPA2, RFC3, HIST1H1T, CSNK2A1, NCAPG, SKA3, CLASP2, TMPO, CHD4, SMARCA4, ZW10	305	386	12782	2.27998	0.303912	0.0179509	1.29671
SP_PIR_KEYWORDS	Aminoacyl-tRNA synthetase	6	1.56658	0.00097121	IARS, WARS, TARS, YARS, NARS, MARS	381	39	19235	7.76701	0.307395	0.0165567	1.33515
GOTERM_BP_FAT	GO:0016044~membrane organization	21	5.48303	0.000987347	EGFR, SEC24B, AP1B1, VAPA, HIP1R, COPZ1, PRKCI, M6PR, CD9, NME2, AP1S1, PICALM, BNIP1, AP2A1, NME1, VAMP8, ITGAV, TSC2, EMD, CLINT1, EHD4, AP3B1	328	381	13528	2.27329	0.856027	0.0775808	1.68032
UP_SEQ_FEATURE	repeat:HEAT 1	7	1.82768	0.000991451	COPG2, SCYL1, NCAPG, CKAP5, CLASP2, KPNB1, PIK3R4	380	58	19113	6.07037	0.692848	0.255545	1.58921
UP_SEQ_FEATURE	repeat:HEAT 2	7	1.82768	0.000991451	COPG2, SCYL1, NCAPG, CKAP5, CLASP2, KPNB1, PIK3R4	380	58	19113	6.07037	0.692848	0.255545	1.58921
GOTERM_CC_FAT	GO:0016281~eukaryotic translation initiation factor 4F complex	4	1.04439	0.001006	EIF4B, EIF4G2, EIF4A2, ANKHD1	305	9	12782	18.6259	0.321252	0.0182834	1.38637
GOTERM_CC_FAT	GO:0000793~condensed chromosome	11	2.87206	0.00101326	SPC24, HIST1H1T, HMGB2, NCAPG, SMARCA5, SKA3, CENPE, CLASP2, SMC2, CDK2, ZW10	305	129	12782	3.57357	0.323148	0.0175846	1.39631
GOTERM_BP_FAT	GO:0000087~M phase of mitotic cell cycle	15	3.91645	0.00111392	KIF11, PDS5A, CKAP5, CENPE, PAPD5, ANLN, SMC2, CDK2, DCTN2, SPC24, NCAPG, SKA3, CLASP2, MAPRE1, ZW10	328	224	13528	2.76187	0.887716	0.0837527	1.89379
GOTERM_CC_FAT	GO:0044430~cytoskeletal part	39	10.1828	0.00112082	SNCG, VAPA, MYL1, UTRN, ANLN, GTSE1, KRT25, TUBGCP3, KRT80, KRT27, ARPC3, DYNLL1, ACTR1B, SKA3, CLASP2, PPP4C, MYOF, EMD, ZW10, MYO5C, KIF11, CKAP5, KRT12, CENPE, DCTN2, ARL3, KIF1C, KRT72, NME2, SCYL1, NME1, TSC2, MYH11, MAP7, STMN1, MAPRE1, ACAD11, DBN1, SEPT8, ADD1	305	952	12782	1.71683	0.350634	0.018597	1.54347
SMART	SM00028:TPR	9	2.34987	0.00130643	RPAP3, P4HA1, NOXA1, TTC29, DNAJC7, STIP1, SRP72, OGT, ACAD11	168	116	9079	4.19289	0.16069	0.0838616	1.51895
GOTERM_CC_FAT	GO:0031982~vesicle	30	7.8329	0.00132857	SRI, SEC24B, A2M, VAPA, AP1B1, HIP1R, COPZ1, CANX, CD9, SLC1A5, AP1S1, AP2B1, PICALM, SYPL1, DGKD, MYOF, CLINT1, AP3B1, RAB2A, EGFR, VEZT, COPG2, PLA2G4A, SCYL1, CLIC4, AP2A1, MYH11, TRAPPC4, PEBP1, SDCBP	305	670	12782	1.87649	0.400607	0.0211008	1.82711
SP_PIR_KEYWORDS	helicase	10	2.61097	0.00139198	DDX58, ASCC3, DDX19A, EIF4A2, XRCC6, SMARCA5, CHTF18, PRIC285, CHD4, SMARCA4	381	134	19235	3.76758	0.409353	0.0226328	1.90845
SP_PIR_KEYWORDS	coiled coil	60	15.6658	0.00139701	VAPA, CHMP4B, HIP1R, VAPB, EDC4, SART3, KRT80, KIAA1033, ZW10, KIF11, NUP88, STMN2, TOR1AIP1, MICAL3, KRT12, BANP, VEZT, CDC5L, DCTN2, KIF1C, BNIP1, SCYL1, ASCC3, VAMP8, ATPIF1, ERC2, STMN1, SEPT8, PHLDB1, COL3A1, ANLN, CHMP2B, SPC24, KRT25, GADD45GIP1, KRT27, PALM2, GATAD2B, EXOC3, CLASP2, TNRC6B, MYO5C, PLEC, PDZRN4, DOCK7, CENPE, ANKHD1, SMC2, TAX1BP1, KRT72, CORO1B, SYNE1, RPAP2, UACA, SYNE2,…	381	2019	19235	1.50031	0.410475	0.0217777	1.91528
GOTERM_BP_FAT	GO:0006890~retrograde vesicle-mediated transport, Golgi to ER	5	1.30548	0.00144867	KIF1C, COPG2, SCYL1, COPZ1, TAPBP	328	21	13528	9.81998	0.941828	0.103627	2.45628
INTERPRO	IPR001589:Actinin-type, actin-binding, conserved site	5	1.30548	0.00145786	SYNE1, SYNE2, UTRN, PLS3, PLEC	367	23	16659	9.86791	0.669074	0.198421	2.19904
GOTERM_BP_FAT	GO:0065003~macromolecular complex assembly	30	7.8329	0.00155372	HMGB2, ALDOC, IDE, CDH1, ANLN, CALR, NAP1L4, TAPBP, PICALM, CSE1L, DGKD, PRMT5, WDR77, KPNB1, ZW10, HIST1H2BA, SMAD3, CENPE, DECR1, HIST1H1T, CTH, PIH1D1, VAMP8, RRM1, TSC2, SMARCA5, MYH11, PEBP1, ATPIF1, XPO7	328	665	13528	1.86063	0.952678	0.106842	2.63217
GOTERM_CC_FAT	GO:0044432~endoplasmic reticulum part	19	4.96084	0.00163806	OSTC, SEC24B, VAPA, CYP51A1, VAPB, SEC11A, CALR, PIGO, TAPBP, HYOU1, MAGT1, STT3A, BNIP1, DNAJB11, P4HA1, DHCR7, ERO1L, UGGT1, NSDHL	305	347	12782	2.29469	0.46803	0.0249307	2.24826
GOTERM_CC_FAT	GO:0030426~growth cone	7	1.82768	0.00170421	STMN2, TSC2, UTRN, DPYSL3, DOCK7, ERC2, DCTN2	305	54	12782	5.43254	0.481431	0.0249407	2.33807
GOTERM_CC_FAT	GO:0030662~coated vesicle membrane	8	2.08877	0.00170976	EGFR, COPG2, AP1S1, SEC24B, SCYL1, AP2A1, HIP1R, COPZ1	305	73	12782	4.59268	0.482539	0.0241055	2.3456
GOTERM_BP_FAT	GO:0051493~regulation of cytoskeleton organization	11	2.87206	0.00171438	PFN2, ARPC3, ARPC5L, TSC2, SMAD3, SKA3, ARF6, CENPE, CLASP2, MAPRE1, ADD1	328	136	13528	3.3359	0.96549	0.113285	2.90058
INTERPRO	IPR014729:Rossmann-like alpha/beta/alpha sandwich fold	6	1.56658	0.00174188	IARS, WARS, YARS, PAPSS2, ETFB, MARS	367	40	16659	6.80886	0.733264	0.197681	2.62217
SP_PIR_KEYWORDS	dna replication	8	2.08877	0.00178952	RPA2, RFC3, WRNIP1, RRM1, LIG3, CHTF18, MCM4, MCM6	381	88	19235	4.5896	0.491884	0.0267184	2.44726
UP_SEQ_FEATURE	domain:CH 2	5	1.30548	0.00186129	SYNE1, SYNE2, UTRN, PLS3, PLEC	380	27	19113	9.31433	0.891065	0.35815	2.96395
UP_SEQ_FEATURE	domain:CH 1	5	1.30548	0.00186129	SYNE1, SYNE2, UTRN, PLS3, PLEC	380	27	19113	9.31433	0.891065	0.35815	2.96395
GOTERM_BP_FAT	GO:0010608~posttranscriptional regulation of gene expression	14	3.65535	0.00188421	SARNP, EIF4B, MAPK1, EIF4G2, RBM8A, MTPN, EIF4A2, HRSP12, SMAD3, ANKHD1, TNRC6B, CALR, EIF2B2, EIF2B1	328	211	13528	2.73656	0.975284	0.119792	3.18357
SP_PIR_KEYWORDS	oxidoreductase	23	6.00522	0.0019274	GPD2, NDUFB4, NDUFA2, CYP51A1, NDUFA6, NDUFA7, CBR3, DECR1, OGDH, NDUFA10, IDH3A, ALDH1A1, IVD, P4HA1, CPOX, DHCR7, RRM1, ERO1L, ACAD11, SDR9C7, RDH14, DCXR, NSDHL	381	562	19235	2.06614	0.517735	0.0276588	2.63349
GOTERM_BP_FAT	GO:0031397~negative regulation of protein ubiquitination	8	2.08877	0.00203318	PSMC6, GCLC, PSMB1, PSME1, PSMD1, UBE2D1, PSMD6, PSMB9	328	74	13528	4.4588	0.981559	0.124627	3.43116
GOTERM_CC_FAT	GO:0044429~mitochondrial part	27	7.04961	0.00206767	NDUFB4, NDUFB6, MRPS33, NDUFB7, MTX1, OGDH, FIS1, IVD, CPOX, MRPL37, AGK, ETFB, DNAJC19, GPD2, SHMT2, NDUFA2, NDUFA6, NDUFA7, MRPS21, NDUFA10, VDAC3, IDH3A, MRPL28, TOMM20, PEBP1, ATPIF1, PC	305	595	12782	1.90172	0.549266	0.0280587	2.8301
GOTERM_BP_FAT	GO:0043933~macromolecular complex subunit organization	31	8.09399	0.00208285	HMGB2, ALDOC, IDE, CDH1, ANLN, CALR, NAP1L4, TAPBP, PICALM, CSE1L, DGKD, PRMT5, WDR77, KPNB1, ZW10, HIST1H2BA, SMAD3, CENPE, DECR1, HIST1H1T, CTH, PIH1D1, VAMP8, RRM1, TSC2, SMARCA5, MYH11, PEBP1, ATPIF1, STMN1, XPO7	328	710	13528	1.80079	0.983274	0.123625	3.51358
GOTERM_BP_FAT	GO:0051260~protein homooligomerization	9	2.34987	0.00209852	CTH, DGKD, ALDOC, TSC2, IDE, PEBP1, CDH1, ATPIF1, DECR1	328	95	13528	3.90732	0.983782	0.120851	3.53957
GOTERM_CC_FAT	GO:0030118~clathrin coat	6	1.56658	0.00218452	EGFR, AP2B1, AP1S1, PICALM, AP1B1, AP2A1	305	39	12782	6.44741	0.569134	0.0286157	2.9878
GOTERM_BP_FAT	GO:0006605~protein targeting	14	3.65535	0.00222324	RBM22, MAPK1, CSE1L, TSC2, MTX1, TOMM20, PRKCI, SDCBP, SRP72, XPO7, CALR, KPNB1, DNAJC19, AP3B1	328	215	13528	2.68565	0.987309	0.123947	3.74617
SP_PIR_KEYWORDS	microtubule	13	3.39426	0.00222394	KIF1C, TUBGCP3, KIF11, DYNLL1, SKA3, CENPE, MAP7, CLASP2, STMN1, MAPRE1, EMD, GTSE1, DCTN2	381	231	19235	2.84118	0.568973	0.030689	3.0329
GOTERM_BP_FAT	GO:0042775~mitochondrial ATP synthesis coupled electron transport	7	1.82768	0.00223765	NDUFB4, NDUFA2, NDUFB6, NDUFB7, NDUFA6, NDUFA7, NDUFA10	328	56	13528	5.15549	0.987663	0.121263	3.77001
GOTERM_BP_FAT	GO:0042773~ATP synthesis coupled electron transport	7	1.82768	0.00223765	NDUFB4, NDUFA2, NDUFB6, NDUFB7, NDUFA6, NDUFA7, NDUFA10	328	56	13528	5.15549	0.987663	0.121263	3.77001
GOTERM_BP_FAT	GO:0006260~DNA replication	13	3.39426	0.00226359	TNKS1BP1, RPA2, RFC3, HMGB2, WRNIP1, RRM1, LIG3, CHTF18, PAPD5, MCM4, FEN1, CDK2, MCM6	328	190	13528	2.82195	0.988277	0.119297	3.81293
GOTERM_BP_FAT	GO:0033043~regulation of organelle organization	14	3.65535	0.00241114	SMAD3, CENPE, ARF6, PLA2G4A, PFN2, ARPC3, PRMT5, ARPC5L, TSC2, SKA3, PEBP1, CLASP2, MAPRE1, ADD1	328	217	13528	2.6609	0.99123	0.123279	4.05666
GOTERM_MF_FAT	GO:0016887~ATPase activity	18	4.69974	0.00253473	MSH6, ABCE1, WRNIP1, IDE, XRCC6, ATP6V1D, TAPBP, DDX58, RFC3, PSMC6, DDX19A, ASCC3, ATP6V1E1, EIF4A2, SMARCA5, PSMD6, CHD4, SMARCA4	308	334	12983	2.2717	0.766423	0.0923981	3.65621
GOTERM_BP_FAT	GO:0006119~oxidative phosphorylation	9	2.34987	0.00255309	NDUFB4, NDUFA2, NDUFB6, NDUFB7, NDUFA6, ATP6V1E1, NDUFA7, NDUFA10, ATP6V1D	328	98	13528	3.78771	0.993366	0.126769	4.29058
COG_ONTOLOGY	Posttranslational modification, protein turnover, chaperones	10	2.61097	0.00258773	PSMC6, OSGEP, DNAJB11, IDE, PSMD1, DNAJB1, GSTO1, OGT, PSMD6, AHSA1	58	104	1950	3.23276	0.0578539	0.0578539	2.03284
GOTERM_BP_FAT	GO:0000279~M phase	18	4.69974	0.00272963	MSH6, KIF11, PDS5A, CKAP5, LIG3, PAPD5, CENPE, ANLN, SMC2, CDK2, DCTN2, SPC24, NCAPG, SKA3, CLASP2, MAPRE1, STMN1, ZW10	328	329	13528	2.25651	0.995312	0.131622	4.58076
SP_PIR_KEYWORDS	respiratory chain	7	1.82768	0.0027784	NDUFB4, NDUFA2, NDUFB6, NDUFB7, NDUFA6, NDUFA7, NDUFA10	381	71	19235	4.97745	0.650655	0.0368639	3.77564
INTERPRO	IPR005946:Phosphoribosyl pyrophosphokinase	3	0.78329	0.0028049	PRPSAP1, PRPS2, PRPS1	367	4	16659	34.0443	0.881056	0.262256	4.19069
SP_PIR_KEYWORDS	cytoplasmic vesicle	13	3.39426	0.00285623	AP1B1, HIP1R, COPZ1, VEZT, PLA2G4A, COPG2, AP1S1, PICALM, SYPL1, CLIC4, MYOF, CLINT1, AP3B1	381	238	19235	2.75761	0.660812	0.0365963	3.87948
GOTERM_BP_FAT	GO:0006446~regulation of translational initiation	6	1.56658	0.00293715	EIF4B, EIF4G2, EIF4A2, ANKHD1, EIF2B2, EIF2B1	328	41	13528	6.03569	0.996884	0.13755	4.9208
GOTERM_CC_FAT	GO:0031410~cytoplasmic vesicle	28	7.3107	0.00294073	SEC24B, A2M, AP1B1, HIP1R, COPZ1, CANX, CD9, SLC1A5, AP2B1, AP1S1, PICALM, SYPL1, DGKD, MYOF, CLINT1, AP3B1, RAB2A, EGFR, VEZT, COPG2, PLA2G4A, SCYL1, CLIC4, AP2A1, MYH11, PEBP1, TRAPPC4, SDCBP	305	642	12782	1.82777	0.678208	0.0370897	4.00263
GOTERM_CC_FAT	GO:0044455~mitochondrial membrane part	10	2.61097	0.00297011	FIS1, NDUFB4, NDUFA2, NDUFB6, NDUFB7, NDUFA6, NDUFA7, TOMM20, ATPIF1, NDUFA10	305	125	12782	3.35266	0.681837	0.0362677	4.04185
GOTERM_CC_FAT	GO:0015630~microtubule cytoskeleton	25	6.52742	0.00302958	SNCG, VAPA, GTSE1, TUBGCP3, DYNLL1, ACTR1B, SKA3, CLASP2, PPP4C, EMD, MYOF, ZW10, KIF11, CKAP5, CENPE, ARL3, DCTN2, KIF1C, NME2, SCYL1, NME1, LYST, MAP7, MAPRE1, STMN1, ACAD11	305	549	12782	1.90839	0.689062	0.0358467	4.12122
GOTERM_CC_FAT	GO:0005626~insoluble fraction	34	8.87728	0.00304507	VAPA, CYP51A1, VAPB, HIP1R, PDLIM5, UTRN, XRCC6, ARF6, CALR, RAB1A, TAPBP, SLC1A5, PLCB3, STT3A, DYNLL1, PGRMC1, SLC4A2, ERO1L, PLEC, STMN2, SEC11A, MOGS, EIF2B1, VDAC3, CAPN1, MAPK1, BFAR, NME2, PLA2G4A, UACA, NME1, VAMP8, TSC2, PEBP1, ERC2	305	839	12782	1.69831	0.690915	0.0349545	4.14187
UP_SEQ_FEATURE	repeat:TPR 4	8	2.08877	0.0031792	RPAP3, NOXA1, TTC29, DNAJC7, STIP1, SRP72, OGT, ACAD11	380	97	19113	4.14824	0.977388	0.46823	5.01254
UP_SEQ_FEATURE	active site:Proton acceptor	25	6.52742	0.00321395	CNDP2, ALDOC, IDE, ALDH1A1, CSNK2A1, IVD, SULT1A1, SDR9C7, PIK3R4, NSDHL, CSNK1A1, EGFR, PRKCI, DECR1, CBR3, SRPK1, CDK2, MAPK1, MAPK13, RRM1, FTSJD2, MAPK9, DCXR, RDH14, NEK7	380	658	19113	1.91099	0.978307	0.421463	5.06602
GOTERM_MF_FAT	GO:0004749~ribose phosphate diphosphokinase activity	3	0.78329	0.00324037	PRPSAP1, PRPS2, PRPS1	308	4	12983	31.6144	0.844288	0.109733	4.65167
GOTERM_BP_FAT	GO:0051289~protein homotetramerization	5	1.30548	0.00329068	CTH, ALDOC, IDE, ATPIF1, DECR1	328	26	13528	7.93152	0.998446	0.149281	5.49747
GOTERM_MF_FAT	GO:0016651~oxidoreductase activity, acting on NADH or NADPH	8	2.08877	0.00345391	NDUFB4, NDUFA2, NDUFB6, NDUFB7, NDUFA6, NDUFA7, GSTO1, NDUFA10	308	83	12983	4.0629	0.862278	0.110076	4.95102
UP_SEQ_FEATURE	short sequence motif:"KMSKS" region	4	1.04439	0.00357519	IARS, WARS, YARS, MARS	380	16	19113	12.5743	0.985907	0.413019	5.62012
GOTERM_CC_FAT	GO:0005739~mitochondrion	41	10.705	0.00365715	NDUFB4, MRPS33, NDUFB6, NDUFB7, ACP6, ALDOC, MTX1, OGDH, FIS1, CASP3, IVD, P4HA1, CPOX, MRPL37, AGK, ETFB, FEN1, DNAJC19, GPD2, ABCE1, NDUFA2, SHMT2, NDUFA6, NDUFA7, MRPS21, DECR1, NDUFA10, VDAC3, IDH3A, PTPN11, TRAP1, MRPL21, MRPL28, CLIC4, ATP6V1E1, TOMM20, PEBP1, ATPIF1, SCP2, MRPL46, PC	305	1087	12782	1.58071	0.755999	0.0406389	4.95496
GOTERM_CC_FAT	GO:0005905~coated pit	6	1.56658	0.00374139	EGFR, AP2B1, AP1S1, PICALM, AP2A1, HIP1R	305	44	12782	5.71475	0.763815	0.040394	5.06637
GOTERM_BP_FAT	GO:0007346~regulation of mitotic cell cycle	11	2.87206	0.00385935	EGFR, PCBP4, PRMT5, SMAD3, PEBP1, ANLN, CENPE, GTSE1, CDK2, SMARCA4, ZW10	328	152	13528	2.98476	0.999493	0.16893	6.41819
GOTERM_BP_FAT	GO:0009266~response to temperature stimulus	8	2.08877	0.00390252	PLA2G4A, GCLC, TRPA1, PEBP1, ERO1L, EIF2B2, MYOF, EIF2B1	328	83	13528	3.97532	0.999534	0.166949	6.48772
UP_SEQ_FEATURE	repeat:TPR 5	7	1.82768	0.00397785	RPAP3, TTC29, DNAJC7, STIP1, SRP72, OGT, ACAD11	380	76	19113	4.63265	0.991288	0.409632	6.23418
GOTERM_CC_FAT	GO:0005746~mitochondrial respiratory chain	7	1.82768	0.00406009	NDUFB4, NDUFA2, NDUFB6, NDUFB7, NDUFA6, NDUFA7, NDUFA10	305	64	12782	4.58371	0.791187	0.0425759	5.48673
GOTERM_BP_FAT	GO:0019884~antigen processing and presentation of exogenous antigen	4	1.04439	0.00417877	PSME1, AP3D1, TAPBP, AP3B1	328	14	13528	11.784	0.99973	0.173923	6.93162
SP_PIR_KEYWORDS	Chaperone	10	2.61097	0.00424379	HYOU1, ABCE1, TRAP1, DNAJB11, DNAJC7, DNAJB1, CALR, AHSA1, CANX, DNAJC19	381	158	19235	3.19529	0.799625	0.0521752	5.71331
INTERPRO	IPR019734:Tetratricopeptide repeat	9	2.34987	0.00429805	RPAP3, P4HA1, NOXA1, TTC29, DNAJC7, STIP1, SRP72, OGT, ACAD11	367	117	16659	3.49172	0.961801	0.3351	6.35404
SP_PIR_KEYWORDS	calcium binding	8	2.08877	0.00434695	SRI, S100A6, S100A11, CDH1, CALR, CANX, PLS3, CAPN1	381	103	19235	3.92121	0.807321	0.0517341	5.84834
GOTERM_BP_FAT	GO:0009116~nucleoside metabolic process	7	1.82768	0.00439982	NME2, NME1, DCK, MAT2B, PRPSAP1, PRPS2, RDH14, PRPS1	328	64	13528	4.51105	0.999825	0.178501	7.28539
GOTERM_BP_FAT	GO:0022904~respiratory electron transport chain	7	1.82768	0.00439982	NDUFB4, NDUFA2, NDUFB6, NDUFB7, NDUFA6, NDUFA7, NDUFA10	328	64	13528	4.51105	0.999825	0.178501	7.28539
SP_PIR_KEYWORDS	tpr repeat	10	2.61097	0.00460669	RPAP3, FIS1, P4HA1, NOXA1, TTC29, DNAJC7, STIP1, SRP72, OGT, ACAD11	381	160	19235	3.15535	0.825416	0.0530815	6.18754
GOTERM_BP_FAT	GO:0034622~cellular macromolecular complex assembly	17	4.43864	0.00463166	HIST1H2BA, HMGB2, SMAD3, CENPE, ANLN, CALR, NAP1L4, HIST1H1T, PIH1D1, PICALM, CSE1L, PRMT5, WDR77, SMARCA5, MYH11, XPO7, KPNB1	328	318	13528	2.20486	0.999889	0.183239	7.65506
GOTERM_CC_FAT	GO:0030660~Golgi-associated vesicle membrane	5	1.30548	0.00466026	COPG2, AP1S1, SCYL1, AP2A1, COPZ1	305	29	12782	7.22555	0.834435	0.0474429	6.27367
GOTERM_CC_FAT	GO:0005876~spindle microtubule	5	1.30548	0.00466026	TUBGCP3, KIF11, SKA3, CLASP2, ZW10	305	29	12782	7.22555	0.834435	0.0474429	6.27367
GOTERM_CC_FAT	GO:0030131~clathrin adaptor complex	5	1.30548	0.00466026	EGFR, AP2B1, AP1S1, AP1B1, AP2A1	305	29	12782	7.22555	0.834435	0.0474429	6.27367
GOTERM_BP_FAT	GO:0051436~negative regulation of ubiquitin-protein ligase activity during mitotic cell cycle	7	1.82768	0.00475105	PSMC6, PSMB1, PSME1, PSMD1, UBE2D1, PSMD6, PSMB9	328	65	13528	4.44165	0.999912	0.183824	7.84489
GOTERM_BP_FAT	GO:0031145~anaphase-promoting complex-dependent proteasomal ubiquitin-dependent protein catabolic process	7	1.82768	0.00475105	PSMC6, PSMB1, PSME1, PSMD1, UBE2D1, PSMD6, PSMB9	328	65	13528	4.44165	0.999912	0.183824	7.84489
GOTERM_MF_FAT	GO:0004812~aminoacyl-tRNA ligase activity	6	1.56658	0.00486959	IARS, WARS, TARS, YARS, NARS, MARS	308	47	12983	5.38118	0.939013	0.143922	6.91354
GOTERM_MF_FAT	GO:0016875~ligase activity, forming carbon-oxygen bonds	6	1.56658	0.00486959	IARS, WARS, TARS, YARS, NARS, MARS	308	47	12983	5.38118	0.939013	0.143922	6.91354
GOTERM_MF_FAT	GO:0016876~ligase activity, forming aminoacyl-tRNA and related compounds	6	1.56658	0.00486959	IARS, WARS, TARS, YARS, NARS, MARS	308	47	12983	5.38118	0.939013	0.143922	6.91354
GOTERM_BP_FAT	GO:0043039~tRNA aminoacylation	6	1.56658	0.00487072	IARS, WARS, TARS, YARS, NARS, MARS	328	46	13528	5.37964	0.999931	0.184394	8.0348
GOTERM_BP_FAT	GO:0006418~tRNA aminoacylation for protein translation	6	1.56658	0.00487072	IARS, WARS, TARS, YARS, NARS, MARS	328	46	13528	5.37964	0.999931	0.184394	8.0348
GOTERM_BP_FAT	GO:0043038~amino acid activation	6	1.56658	0.00487072	IARS, WARS, TARS, YARS, NARS, MARS	328	46	13528	5.37964	0.999931	0.184394	8.0348
PIR_SUPERFAMILY	PIRSF000092:short-chain dehydrogenase	4	1.04439	0.00488702	DECR1, CBR3, RDH14, DCXR	206	13	7396	11.0471	0.675922	0.675922	6.08755
UP_SEQ_FEATURE	repeat:HEAT 5	5	1.30548	0.00490363	COPG2, NCAPG, CKAP5, CLASP2, KPNB1	380	35	19113	7.18534	0.997119	0.442876	7.63182
SMART	SM00382:AAA	9	2.34987	0.00502151	DDX58, ABCE1, RFC3, PSMC6, ASCC3, WRNIP1, CHTF18, PRIC285, MCM4	168	144	9079	3.3776	0.490629	0.201371	5.72381
UP_SEQ_FEATURE	short sequence motif:"HIGH" region	4	1.04439	0.00505895	IARS, WARS, YARS, MARS	380	18	19113	11.1772	0.997608	0.422286	7.86439
GOTERM_CC_FAT	GO:0015629~actin cytoskeleton	15	3.91645	0.00509958	PDLIM5, UTRN, MYL1, CDH1, ANLN, DCTN2, PFN2, PFN4, ARPC3, CLIC4, ACTR1B, MYH11, DBN1, ADD1, MYO5C	305	269	12782	2.33689	0.860315	0.0504803	6.84585
INTERPRO	IPR013026:Tetratricopeptide region	9	2.34987	0.0052606	RPAP3, P4HA1, NOXA1, TTC29, DNAJC7, STIP1, SRP72, OGT, ACAD11	367	121	16659	3.37629	0.981649	0.358681	7.72434
GOTERM_CC_FAT	GO:0030119~AP-type membrane coat adaptor complex	5	1.30548	0.00527818	EGFR, AP2B1, AP1S1, AP1B1, AP2A1	305	30	12782	6.9847	0.869643	0.0509019	7.07753
GOTERM_MF_FAT	GO:0016778~diphosphotransferase activity	3	0.78329	0.00531635	PRPSAP1, PRPS2, PRPS1	308	5	12983	25.2916	0.952849	0.148502	7.52499
SP_PIR_KEYWORDS	nucleotide binding	8	2.08877	0.00535214	RAB2A, ABCE1, KIF11, RHEB, ARF6, CENPE, RAB1A, ARL3	381	107	19235	3.77462	0.868473	0.0596198	7.15475
GOTERM_CC_FAT	GO:0005794~Golgi apparatus	34	8.87728	0.00539501	SEC24B, AP1B1, VAPB, COPZ1, CDH1, ARF6, STIP1, RAB1A, NUFIP2, TAPBP, AP1S1, PICALM, SEC16A, AP3D1, CLASP2, CLINT1, AP3B1, RAB2A, HERC1, YIF1A, ARL3, KIF1C, COPG2, SYNE1, SCYL1, TRAPPC9, VAMP8, AP2A1, LARP7, TSC2, TRAPPC4, PEBP1, MAPRE1, COG1	305	872	12782	1.63404	0.875407	0.0507353	7.22879
GOTERM_BP_FAT	GO:0051444~negative regulation of ubiquitin-protein ligase activity	7	1.82768	0.00551477	PSMC6, PSMB1, PSME1, PSMD1, UBE2D1, PSMD6, PSMB9	328	67	13528	4.30906	0.999981	0.202314	9.05052
GOTERM_BP_FAT	GO:0051352~negative regulation of ligase activity	7	1.82768	0.00551477	PSMC6, PSMB1, PSME1, PSMD1, UBE2D1, PSMD6, PSMB9	328	67	13528	4.30906	0.999981	0.202314	9.05052
GOTERM_BP_FAT	GO:0051301~cell division	16	4.17755	0.00551485	KIF11, PDS5A, CKAP5, LIG3, CENPE, ANLN, PAPD5, SMC2, CDK2, ARL3, SPC24, NCAPG, SKA3, CLASP2, MAPRE1, ZW10	328	295	13528	2.23696	0.999981	0.198628	9.05065
GOTERM_CC_FAT	GO:0005740~mitochondrial envelope	20	5.22193	0.00554591	GPD2, NDUFB4, NDUFA2, SHMT2, NDUFB6, NDUFB7, NDUFA6, NDUFA7, MTX1, OGDH, NDUFA10, VDAC3, FIS1, CPOX, TOMM20, PEBP1, ATPIF1, AGK, DNAJC19, PC	305	419	12782	2.00039	0.882476	0.0508822	7.42383
SP_PIR_KEYWORDS	rna-binding	21	5.48303	0.0055878	XPOT, RBM22, YARS, BICC1, CDC5L, ANKHD1, SART3, NUFIP2, DDX58, EIF4B, SARNP, DIS3, TROVE2, PCBP4, RBM8A, DDX19A, LARP7, EIF4A2, TNRC6B, RBM12, MARS	381	540	19235	1.96333	0.879741	0.0603965	7.45858
GOTERM_BP_FAT	GO:0070271~protein complex biogenesis	23	6.00522	0.00574872	ALDOC, IDE, SMAD3, CDH1, CENPE, ANLN, DECR1, CALR, TAPBP, CTH, PICALM, CSE1L, VAMP8, DGKD, RRM1, TSC2, SMARCA5, MYH11, PEBP1, ATPIF1, XPO7, KPNB1, ZW10	328	505	13528	1.87844	0.999988	0.202466	9.41686
GOTERM_BP_FAT	GO:0006461~protein complex assembly	23	6.00522	0.00574872	ALDOC, IDE, SMAD3, CDH1, CENPE, ANLN, DECR1, CALR, TAPBP, CTH, PICALM, CSE1L, VAMP8, DGKD, RRM1, TSC2, SMARCA5, MYH11, PEBP1, ATPIF1, XPO7, KPNB1, ZW10	328	505	13528	1.87844	0.999988	0.202466	9.41686
GOTERM_BP_FAT	GO:0051437~positive regulation of ubiquitin-protein ligase activity during mitotic cell cycle	7	1.82768	0.00592858	PSMC6, PSMB1, PSME1, PSMD1, UBE2D1, PSMD6, PSMB9	328	68	13528	4.2457	0.999991	0.204476	9.69756
GOTERM_MF_FAT	GO:0051082~unfolded protein binding	9	2.34987	0.00593075	TRAP1, DNAJB11, TOMM20, DNAJB1, CALR, CANX, UGGT1, NAP1L4, TAPBP	308	115	12983	3.2989	0.966907	0.156691	8.35976
GOTERM_CC_FAT	GO:0030659~cytoplasmic vesicle membrane	10	2.61097	0.00597423	EGFR, CD9, COPG2, AP2B1, AP1S1, SEC24B, SCYL1, AP2A1, HIP1R, COPZ1	305	139	12782	3.01498	0.900438	0.0534467	7.97536
INTERPRO	IPR012340:Nucleic acid-binding, OB-fold	6	1.56658	0.00602433	RPA2, YARS, NARS, LIG3, MCM4, MCM6	367	53	16659	5.13876	0.989748	0.367468	8.79824
GOTERM_BP_FAT	GO:0034621~cellular macromolecular complex subunit organization	18	4.69974	0.00618641	HIST1H2BA, HMGB2, SMAD3, CENPE, ANLN, CALR, NAP1L4, HIST1H1T, PIH1D1, PICALM, CSE1L, PRMT5, WDR77, SMARCA5, MYH11, STMN1, XPO7, KPNB1	328	357	13528	2.07952	0.999995	0.208751	10.0985
GOTERM_CC_FAT	GO:0031966~mitochondrial membrane	19	4.96084	0.00629376	GPD2, NDUFB4, NDUFA2, SHMT2, NDUFB6, NDUFB7, NDUFA6, NDUFA7, MTX1, OGDH, NDUFA10, VDAC3, FIS1, TOMM20, PEBP1, ATPIF1, AGK, DNAJC19, PC	305	394	12782	2.02095	0.91203	0.0549611	8.38482
GOTERM_CC_FAT	GO:0016023~cytoplasmic membrane-bounded vesicle	24	6.26632	0.00634633	EGFR, RAB2A, A2M, SEC24B, HIP1R, COPZ1, VEZT, CANX, CD9, SLC1A5, AP1S1, PLA2G4A, AP2B1, COPG2, PICALM, SYPL1, SCYL1, AP2A1, DGKD, MYH11, TRAPPC4, PEBP1, SDCBP, CLINT1	305	550	12782	1.82872	0.913803	0.0541841	8.45202
GOTERM_BP_FAT	GO:0010564~regulation of cell cycle process	9	2.34987	0.00641535	PCBP4, PRMT5, PEBP1, ANLN, CENPE, CALR, GTSE1, SMARCA4, ZW10	328	114	13528	3.2561	0.999997	0.211997	10.4531
GOTERM_BP_FAT	GO:0022900~electron transport chain	9	2.34987	0.00641535	NDUFB4, NDUFA2, NDUFB6, NDUFB7, NDUFA6, NDUFA7, ERO1L, NDUFA10, ETFB	328	114	13528	3.2561	0.999997	0.211997	10.4531
INTERPRO	IPR001440:Tetratricopeptide TPR-1	8	2.08877	0.00651208	RPAP3, NOXA1, TTC29, DNAJC7, STIP1, SRP72, OGT, ACAD11	367	100	16659	3.63139	0.992933	0.362505	9.47796
UP_SEQ_FEATURE	binding site:Substrate	14	3.65535	0.00651554	CNDP2, ALDOC, CBR3, DECR1, IDH3A, CTH, IVD, CPOX, RRM1, SDR9C7, BPNT1, DCXR, RDH14, PC	380	297	19113	2.37092	0.999582	0.477034	10.0188
GOTERM_BP_FAT	GO:0055114~oxidation reduction	27	7.04961	0.00657313	NDUFB4, NDUFB6, NDUFB7, CYP51A1, OGDH, ALDH1A1, IVD, P4HA1, DHCR7, CPOX, ERO1L, SDR9C7, ETFB, NSDHL, GPD2, NDUFA2, NDUFA6, MICAL3, NDUFA7, DECR1, CBR3, NDUFA10, IDH3A, RRM1, ACAD11, RDH14, DCXR	328	639	13528	1.7427	0.999998	0.213067	10.6968
SP_PIR_KEYWORDS	EF hand	6	1.56658	0.00657726	GPD2, SRI, S100A6, S100A11, PLS3, CAPN1	381	60	19235	5.04856	0.917456	0.0687887	8.72425
GOTERM_BP_FAT	GO:0051443~positive regulation of ubiquitin-protein ligase activity	7	1.82768	0.00682345	PSMC6, PSMB1, PSME1, PSMD1, UBE2D1, PSMD6, PSMB9	328	70	13528	4.12439	0.999999	0.216705	11.082
SP_PIR_KEYWORDS	golgi apparatus	22	5.74413	0.00682506	RAB2A, SEC24B, AP1B1, COPZ1, ARF6, HERC1, YIF1A, M6PR, RAB1A, ARL3, AP1S1, COPG2, PICALM, SCYL1, TRAPPC9, SEC16A, SURF4, AP3D1, TRAPPC4, CLASP2, COG1, AP3B1	381	588	19235	1.88892	0.924884	0.0693842	9.0387
UP_SEQ_FEATURE	domain:Actin-binding	4	1.04439	0.00686373	SYNE1, SYNE2, UTRN, PLEC	380	20	19113	10.0595	0.999724	0.467654	10.5267
INTERPRO	IPR000357:HEAT	6	1.56658	0.00704811	PDS5A, SCYL1, CKAP5, CLASP2, KPNB1, PIK3R4	367	55	16659	4.95189	0.995306	0.360317	10.2195
GOTERM_BP_FAT	GO:0051439~regulation of ubiquitin-protein ligase activity during mitotic cell cycle	7	1.82768	0.00730582	PSMC6, PSMB1, PSME1, PSMD1, UBE2D1, PSMD6, PSMB9	328	71	13528	4.0663	0.999999	0.226558	11.8199
GOTERM_MF_FAT	GO:0043566~structure-specific DNA binding	10	2.61097	0.00754537	EGFR, MSH6, RPA2, HMGB2, SUB1, XRCC6, SMAD3, MCM4, FEN1, MCM6	308	145	12983	2.90708	0.986962	0.186705	10.5202
KEGG_PATHWAY	hsa00970:Aminoacyl-tRNA biosynthesis	6	1.56658	0.00762276	IARS, WARS, TARS, YARS, NARS, MARS	156	41	5085	4.77017	0.657428	0.657428	8.63297
SP_PIR_KEYWORDS	nucleotide biosynthesis	3	0.78329	0.00765481	PRPSAP1, PRPS2, PRPS1	381	7	19235	21.6367	0.945232	0.0755017	10.0843
GOTERM_BP_FAT	GO:0005996~monosaccharide metabolic process	13	3.39426	0.00781681	GPD2, GPI, TROVE2, GMDS, PYGM, PFKFB3, GFPT1, ALDOC, NUDT5, OGDH, DCXR, PC, PRPS1	328	222	13528	2.41518	1	0.236712	12.5954
UP_SEQ_FEATURE	repeat:Spectrin 4	4	1.04439	0.0078915	SYNE1, SYNE2, UTRN, PLEC	380	21	19113	9.58045	0.99992	0.490048	12.0104
INTERPRO	IPR011990:Tetratricopeptide-like helical	10	2.61097	0.00795228	RPAP3, FIS1, P4HA1, NOXA1, TTC29, DNAJC7, STIP1, SRP72, OGT, ACAD11	367	157	16659	2.89123	0.997647	0.372199	11.4575
SP_PIR_KEYWORDS	kinetochore	6	1.56658	0.00806943	SPC24, CSNK1A1, SKA3, CENPE, CLASP2, ZW10	381	63	19235	4.80815	0.953235	0.0774329	10.6026
GOTERM_CC_FAT	GO:0042175~nuclear envelope-endoplasmic reticulum network	15	3.91645	0.00809806	OSTC, SEC24B, VAPA, CYP51A1, VAPB, SEC11A, PIGO, TAPBP, MAGT1, STT3A, BNIP1, DHCR7, ERO1L, EMD, NSDHL	305	284	12782	2.21346	0.956302	0.0672009	10.6654
INTERPRO	IPR018249:EF-HAND 2	12	3.13316	0.00812746	GPD2, EFHD2, SRI, PEF1, S100A6, MYL1, S100A11, FLG2, TBC1D8B, PLS3, CAPN1, EHD4	367	215	16659	2.53353	0.997942	0.357149	11.6955
SP_PIR_KEYWORDS	P-loop	8	2.08877	0.00824077	RAB2A, ABCE1, KIF11, RHEB, ARF6, CENPE, RAB1A, ARL3	381	116	19235	3.48176	0.956191	0.077071	10.816
GOTERM_BP_FAT	GO:0031400~negative regulation of protein modification process	9	2.34987	0.00824777	PSMC6, GCLC, PSMB1, PSME1, PSMD1, PEBP1, UBE2D1, PSMD6, PSMB9	328	119	13528	3.11929	1	0.244336	13.2444
GOTERM_BP_FAT	GO:0015980~energy derivation by oxidation of organic compounds	10	2.61097	0.00830097	NDUFB4, NDUFA2, NDUFB6, PYGM, NDUFB7, GFPT1, NDUFA6, NDUFA7, NDUFA10, IDH3A	328	144	13528	2.86416	1	0.242093	13.3242
GOTERM_BP_FAT	GO:0051351~positive regulation of ligase activity	7	1.82768	0.0083437	PSMC6, PSMB1, PSME1, PSMD1, UBE2D1, PSMD6, PSMB9	328	73	13528	3.95489	1	0.239656	13.3882
KEGG_PATHWAY	hsa05016:Huntington's disease	13	3.39426	0.00839822	NDUFB4, NDUFA2, NDUFB6, NDUFB7, NDUFA6, NDUFA7, NDUFA10, VDAC3, DCTN2, PLCB3, AP2B1, CASP3, AP2A1	156	180	5085	2.35417	0.692941	0.445871	9.47183
GOTERM_CC_FAT	GO:0005819~spindle	10	2.61097	0.00851912	TUBGCP3, SNCG, KIF11, SKA3, CENPE, CLASP2, MAPRE1, EMD, ARL3, ZW10	305	147	12782	2.8509	0.962892	0.0691032	11.1899
GOTERM_MF_FAT	GO:0005198~structural molecule activity	26	6.78851	0.00859184	TLN1, MRPS33, VAPA, VAPB, COL3A1, MYL1, FLG2, TUBGCP3, KRT25, RPL30, KRT80, KRT27, ARPC3, RPL32, MRPL37, PLEC, KRT12, MRPS21, KRT72, BFAR, COPG2, MRPL21, MRPL28, MYH11, MAP7, ADD1	308	634	12983	1.72866	0.992877	0.20128	11.8949
GOTERM_CC_FAT	GO:0070469~respiratory chain	7	1.82768	0.00878349	NDUFB4, NDUFA2, NDUFB6, NDUFB7, NDUFA6, NDUFA7, NDUFA10	305	75	12782	3.91143	0.966513	0.0697182	11.5178
UP_SEQ_FEATURE	repeat:Spectrin 3	4	1.04439	0.00900508	SYNE1, SYNE2, UTRN, PLEC	380	22	19113	9.14498	0.999979	0.512097	13.592
GOTERM_BP_FAT	GO:0033365~protein localization in organelle	10	2.61097	0.00904791	RBM22, MAPK1, CSE1L, MTX1, TSC2, TOMM20, SRP72, XPO7, KPNB1, DNAJC19	328	146	13528	2.82492	1	0.253486	14.4373
GOTERM_BP_FAT	GO:0045333~cellular respiration	8	2.08877	0.00908122	NDUFB4, NDUFA2, NDUFB6, NDUFB7, NDUFA6, NDUFA7, NDUFA10, IDH3A	328	97	13528	3.40156	1	0.250755	14.4866
GOTERM_CC_FAT	GO:0031988~membrane-bounded vesicle	24	6.26632	0.00908482	EGFR, RAB2A, A2M, SEC24B, HIP1R, COPZ1, VEZT, CANX, CD9, SLC1A5, AP1S1, PLA2G4A, AP2B1, COPG2, PICALM, SYPL1, SCYL1, AP2A1, DGKD, MYH11, TRAPPC4, PEBP1, SDCBP, CLINT1	305	568	12782	1.77077	0.970212	0.0705858	11.8902
GOTERM_CC_FAT	GO:0048471~perinuclear region of cytoplasm	15	3.91645	0.00909118	SNCG, HMGB2, SEC24B, VAPA, HIP1R, STMN2, CDH1, CALR, NME2, PLA2G4A, UACA, NME1, TSC2, ANP32A, MAP7, CLINT1	305	288	12782	2.18272	0.970285	0.0692433	11.8981
INTERPRO	IPR002198:Short-chain dehydrogenase/reductase SDR	6	1.56658	0.0094488	DECR1, CBR3, SDR9C7, SCP2, RDH14, DCXR	367	59	16659	4.61617	0.999251	0.381062	13.4715
GOTERM_MF_FAT	GO:0019001~guanyl nucleotide binding	18	4.69974	0.00945695	RAB2A, GTPBP1, SEPT7L, OLA1, ARF6, DOCK7, DRG1, EIF2B1, RAB1A, ARL3, NME2, GSPT1, NME1, RALB, RHEB, EIF2B2, SEPT8, EHD4, PRPS1	308	382	12983	1.98625	0.995681	0.21079	13.0165
GOTERM_MF_FAT	GO:0032561~guanyl ribonucleotide binding	18	4.69974	0.00945695	RAB2A, GTPBP1, SEPT7L, OLA1, ARF6, DOCK7, DRG1, EIF2B1, RAB1A, ARL3, NME2, GSPT1, NME1, RALB, RHEB, EIF2B2, SEPT8, EHD4, PRPS1	308	382	12983	1.98625	0.995681	0.21079	13.0165
GOTERM_CC_FAT	GO:0012506~vesicle membrane	10	2.61097	0.0100654	EGFR, CD9, COPG2, AP2B1, AP1S1, SEC24B, SCYL1, AP2A1, HIP1R, COPZ1	305	151	12782	2.77538	0.979653	0.0749393	13.0919
UP_SEQ_FEATURE	repeat:HEAT 4	5	1.30548	0.0102131	COPG2, NCAPG, CKAP5, CLASP2, KPNB1	380	43	19113	5.84853	0.999995	0.533969	15.2774
KEGG_PATHWAY	hsa05010:Alzheimer's disease	12	3.13316	0.0105086	MAPK1, NDUFB4, PLCB3, CASP3, NDUFA2, NDUFB6, NDUFB7, NDUFA6, NDUFA7, IDE, NDUFA10, CAPN1	156	163	5085	2.39972	0.772133	0.389208	11.7192
UP_SEQ_FEATURE	domain:EF-hand 1	10	2.61097	0.010629	GPD2, EFHD2, SRI, PEF1, S100A6, MYL1, S100A11, FLG2, PLS3, CAPN1	380	182	19113	2.76359	0.999997	0.526694	15.8506
UP_SEQ_FEATURE	domain:EF-hand 2	10	2.61097	0.010629	GPD2, EFHD2, SRI, PEF1, S100A6, MYL1, S100A11, FLG2, PLS3, CAPN1	380	182	19113	2.76359	0.999997	0.526694	15.8506
GOTERM_BP_FAT	GO:0031396~regulation of protein ubiquitination	8	2.08877	0.0106482	PSMC6, GCLC, PSMB1, PSME1, PSMD1, UBE2D1, PSMD6, PSMB9	328	100	13528	3.29951	1	0.283511	16.7769
GOTERM_BP_FAT	GO:0006457~protein folding	11	2.87206	0.0109388	TRAP1, DNAJB11, DNAJC7, DNAJB1, ERO1L, CALR, FKBP11, AHSA1, CANX, UGGT1, DNAJC19	328	177	13528	2.56318	1	0.286226	17.1953
SMART	SM00809:Alpha_adaptinC2	3	0.78329	0.0111223	AP2B1, AP1B1, AP2A1	168	9	9079	18.0139	0.776589	0.312495	12.2741
SMART	SM00273:ENTH	3	0.78329	0.0111223	PICALM, HIP1R, CLINT1	168	9	9079	18.0139	0.776589	0.312495	12.2741
GOTERM_BP_FAT	GO:0009408~response to heat	6	1.56658	0.0111669	PLA2G4A, GCLC, PEBP1, EIF2B2, MYOF, EIF2B1	328	56	13528	4.41899	1	0.287492	17.5223
GOTERM_BP_FAT	GO:0051438~regulation of ubiquitin-protein ligase activity	7	1.82768	0.0113951	PSMC6, PSMB1, PSME1, PSMD1, UBE2D1, PSMD6, PSMB9	328	78	13528	3.70138	1	0.28872	17.8482
GOTERM_CC_FAT	GO:0030529~ribonucleoprotein complex	22	5.74413	0.0115198	RBM22, MRPS33, RRP1, EDC4, MRPS21, CDC5L, CALR, NUFIP2, RPL30, TROVE2, PIH1D1, MRPL21, RPL32, MRPL28, PCBP4, RBM8A, LARP7, RHEB, MRPL37, SRP72, TNRC6B, MRPL46	305	515	12782	1.79025	0.988448	0.0837519	14.8463
UP_SEQ_FEATURE	binding site:ATP	20	5.22193	0.0122207	EGFR, CSNK1A1, LIG3, PRKCI, SRPK1, CDK2, IARS, TRAP1, MAPK1, NME2, CSNK2A1, MAPK13, NME1, MAPK9, PIK3R4, PRPS2, MARS, EHD4, PRPS1, PC, NEK7	380	542	19113	1.85599	1	0.556429	18.0104
GOTERM_CC_FAT	GO:0005789~endoplasmic reticulum membrane	14	3.65535	0.0122728	OSTC, SEC24B, VAPA, CYP51A1, VAPB, SEC11A, PIGO, TAPBP, MAGT1, STT3A, BNIP1, DHCR7, ERO1L, NSDHL	305	269	12782	2.1811	0.991385	0.0873731	15.7417
UP_SEQ_FEATURE	domain:ENTH	3	0.78329	0.0128751	PICALM, HIP1R, CLINT1	380	9	19113	16.7658	1	0.555864	18.8833
GOTERM_BP_FAT	GO:0006261~DNA-dependent DNA replication	6	1.56658	0.0128847	RPA2, RFC3, HMGB2, MCM4, FEN1, MCM6	328	58	13528	4.26661	1	0.315975	19.946
SMART	SM00490:HELICc	7	1.82768	0.0133168	DDX58, ASCC3, DDX19A, EIF4A2, SMARCA5, CHD4, SMARCA4	168	106	9079	3.56879	0.834112	0.301827	14.5266
KEGG_PATHWAY	hsa03050:Proteasome	6	1.56658	0.0134865	PSMC6, PSMB1, PSME1, PSMD1, PSMD6, PSMB9	156	47	5085	4.16121	0.850574	0.378263	14.8035
GOTERM_CC_FAT	GO:0030136~clathrin-coated vesicle	9	2.34987	0.013542	EGFR, AP1S1, SYPL1, PICALM, AP2A1, HIP1R, TRAPPC4, PEBP1, CLINT1	305	132	12782	2.85738	0.994749	0.0942963	17.231
GOTERM_BP_FAT	GO:0051340~regulation of ligase activity	7	1.82768	0.013564	PSMC6, PSMB1, PSME1, PSMD1, UBE2D1, PSMD6, PSMB9	328	81	13528	3.56429	1	0.325672	20.8858
GOTERM_CC_FAT	GO:0044433~cytoplasmic vesicle part	11	2.87206	0.0140171	EGFR, CD9, COPG2, A2M, AP2B1, AP1S1, SEC24B, SCYL1, AP2A1, HIP1R, COPZ1	305	187	12782	2.46519	0.995638	0.0957452	17.7823
GOTERM_CC_FAT	GO:0005874~microtubule	14	3.65535	0.014127	KIF11, VAPA, CENPE, GTSE1, DCTN2, KIF1C, TUBGCP3, DYNLL1, SKA3, MAP7, CLASP2, MAPRE1, STMN1, ZW10	305	274	12782	2.14129	0.995821	0.094795	17.9092
GOTERM_BP_FAT	GO:0051262~protein tetramerization	5	1.30548	0.0141688	CTH, ALDOC, IDE, ATPIF1, DECR1	328	39	13528	5.28768	1	0.333536	21.7139
GOTERM_BP_FAT	GO:0017038~protein import	9	2.34987	0.0142206	RBM22, MAPK1, CSE1L, MTX1, TSC2, TOMM20, XPO7, KPNB1, DNAJC19	328	131	13528	2.83355	1	0.330647	21.7844
GOTERM_BP_FAT	GO:0030029~actin filament-based process	13	3.39426	0.0142924	TLN1, MYL1, PRKCI, ARF6, CALR, PFN2, DYNLL1, PFN4, MYH11, SDCBP, DBN1, PLS3, ADD1	328	241	13528	2.22477	1	0.328206	21.8821
INTERPRO	IPR003593:ATPase, AAA+ type, core	9	2.34987	0.0143083	DDX58, ABCE1, RFC3, PSMC6, ASCC3, WRNIP1, CHTF18, PRIC285, MCM4	367	144	16659	2.83702	0.999982	0.494776	19.7202
UP_SEQ_FEATURE	repeat:Spectrin 2	4	1.04439	0.0143431	SYNE1, SYNE2, UTRN, PLEC	380	26	19113	7.73806	1	0.576666	20.8097
UP_SEQ_FEATURE	repeat:Spectrin 1	4	1.04439	0.0143431	SYNE1, SYNE2, UTRN, PLEC	380	26	19113	7.73806	1	0.576666	20.8097
GOTERM_MF_FAT	GO:0003743~translation initiation factor activity	6	1.56658	0.0144658	EIF4B, EIF4G2, COPS5, EIF4A2, EIF2B2, EIF2B1	308	61	12983	4.14616	0.999763	0.293825	19.2532
GOTERM_BP_FAT	GO:0051726~regulation of cell cycle	16	4.17755	0.0149931	EGFR, COPS5, SMAD3, CENPE, ANLN, CALR, GTSE1, CDK2, PTPN11, CASP3, PCBP4, PRMT5, TSC2, PEBP1, ZW10, SMARCA4	328	331	13528	1.99366	1	0.337448	22.8292
SMART	SM00487:DEXDc	7	1.82768	0.0151177	DDX58, ASCC3, DDX19A, EIF4A2, SMARCA5, CHD4, SMARCA4	168	109	9079	3.47057	0.870132	0.288377	16.3354
INTERPRO	IPR008942:ENTH/VHS	4	1.04439	0.0151203	PICALM, HIP1R, HGS, CLINT1	367	24	16659	7.5654	0.99999	0.493046	20.7222
INTERPRO	IPR000836:Phosphoribosyltransferase	3	0.78329	0.0156471	PRPSAP1, PRPS2, PRPS1	367	9	16659	15.1308	0.999994	0.485277	21.3661
INTERPRO	IPR013809:Epsin-like, N-terminal	3	0.78329	0.0156471	PICALM, HIP1R, CLINT1	367	9	16659	15.1308	0.999994	0.485277	21.3661
INTERPRO	IPR008152:Clathrin adaptor, alpha/beta/gamma-adaptin, appendage, Ig-like subdomain	3	0.78329	0.0156471	AP2B1, AP1B1, AP2A1	367	9	16659	15.1308	0.999994	0.485277	21.3661
GOTERM_MF_FAT	GO:0005525~GTP binding	17	4.43864	0.0158499	RAB2A, GTPBP1, SEPT7L, OLA1, ARF6, DOCK7, DRG1, EIF2B1, RAB1A, ARL3, NME2, GSPT1, NME1, RALB, RHEB, EIF2B2, SEPT8, EHD4	308	372	12983	1.92633	0.999894	0.306628	20.9017
GOTERM_BP_FAT	GO:0031398~positive regulation of protein ubiquitination	7	1.82768	0.016006	PSMC6, PSMB1, PSME1, PSMD1, UBE2D1, PSMD6, PSMB9	328	84	13528	3.43699	1	0.351874	24.1794
KEGG_PATHWAY	hsa05120:Epithelial cell signaling in Helicobacter pylori infection	7	1.82768	0.0168115	EGFR, CASP3, MAPK13, ATP6V1E1, MAPK9, ATP6V1D, PTPN11	156	68	5085	3.35549	0.906857	0.377943	18.1306
GOTERM_MF_FAT	GO:0042802~identical protein binding	25	6.52742	0.0172276	BCAT1, S100A6, GGCT, PFKFB3, VAPB, IDE, FHL2, DGKD, CPOX, SLC4A1, EGFR, PDS5A, S100A11, SMAD3, PRPSAP1, CDK2, TAX1BP1, MCM6, TARS, NME2, NME1, TSC2, ATPIF1, SMARCA4, PRPS1, ADD1	308	640	12983	1.64659	0.999953	0.318172	22.5113
GOTERM_MF_FAT	GO:0004579~dolichyl-diphosphooligosaccharide-protein glycotransferase activity	3	0.78329	0.0179776	OSTC, MAGT1, STT3A	308	9	12983	14.0509	0.999969	0.319546	23.3747
UP_SEQ_FEATURE	cross-link:Glycyl lysine isopeptide (Lys-Gly) (interchain with G-Cter in ubiquitin)	10	2.61097	0.0181085	EGFR, HIST1H2BA, TARS, NME2, NME1, TPP2, WRNIP1, CENPE, OGDH, KPNB1, PLS3	380	199	19113	2.52751	1	0.644969	25.5565
GOTERM_BP_FAT	GO:0010324~membrane invagination	12	3.13316	0.0181317	AP1B1, HIP1R, M6PR, NME2, AP1S1, PICALM, NME1, AP2A1, ITGAV, TSC2, CLINT1, EHD4, AP3B1	328	220	13528	2.24967	1	0.384392	26.9406
GOTERM_BP_FAT	GO:0006897~endocytosis	12	3.13316	0.0181317	AP1B1, HIP1R, M6PR, NME2, AP1S1, PICALM, NME1, AP2A1, ITGAV, TSC2, CLINT1, EHD4, AP3B1	328	220	13528	2.24967	1	0.384392	26.9406
GOTERM_MF_FAT	GO:0046983~protein dimerization activity	22	5.74413	0.0182556	EGFR, RAB3GAP2, S100A6, GCLC, GGCT, VAPA, CNDP2, VAPB, IDE, S100A11, SMAD3, SMC2, STAT3, TARS, PEF1, DGKD, TSC2, SDCBP, ATPIF1, SLC4A1, ADD1, PRPS1	308	542	12983	1.71099	0.999974	0.314112	23.6924
GOTERM_BP_FAT	GO:0019318~hexose metabolic process	11	2.87206	0.0182893	GPD2, GPI, TROVE2, GMDS, PYGM, PFKFB3, GFPT1, ALDOC, OGDH, DCXR, PC	328	192	13528	2.36293	1	0.382995	27.1416
SP_PIR_KEYWORDS	ligase	13	3.39426	0.018655	IARS, WARS, TARS, YARS, GCLC, NARS, UBE2K, LIG3, NEDD4L, UBE2D1, HERC1, MARS, PC	381	305	19235	2.15184	0.99919	0.16302	22.9331
SP_PIR_KEYWORDS	phosphotransferase	10	2.61097	0.0187849	EGFR, MAPK1, NME2, CSNK2A1, PFKFB3, MAPK13, NME1, DCK, PRKCI, MAPK9, CDK2	381	201	19235	2.51172	0.999229	0.160404	23.074
SMART	SM00150:SPEC	4	1.04439	0.0188396	SYNE1, SYNE2, UTRN, PLEC	168	31	9079	6.97312	0.921808	0.305168	19.9632
SP_PIR_KEYWORDS	Initiation factor	5	1.30548	0.0192761	EIF4B, EIF4G2, EIF4A2, EIF2B2, EIF2B1	381	52	19235	4.85438	0.999362	0.160693	23.6051
GOTERM_CC_FAT	GO:0048770~pigment granule	7	1.82768	0.0192829	RAB2A, SLC1A5, SYPL1, MYH11, SDCBP, PEBP1, CANX	305	89	12782	3.29615	0.999445	0.125292	23.6678
GOTERM_CC_FAT	GO:0042470~melanosome	7	1.82768	0.0192829	RAB2A, SLC1A5, SYPL1, MYH11, SDCBP, PEBP1, CANX	305	89	12782	3.29615	0.999445	0.125292	23.6678
SP_PIR_KEYWORDS	Flavoprotein	7	1.82768	0.0194925	GPD2, IVD, MICAL3, ERO1L, NDUFA10, ACAD11, ETFB	381	107	19235	3.30279	0.999413	0.1589	23.8379
GOTERM_MF_FAT	GO:0003774~motor activity	9	2.34987	0.0195754	KIF1C, KIF11, DYNLL1, MYL1, MYH11, CENPE, ACAD11, DCTN2, MYO5C	308	142	12983	2.67164	0.999988	0.323362	25.1842
UP_SEQ_FEATURE	compositionally biased region:Poly-Glu	18	4.69974	0.0199656	MSH6, SEC24B, MICAL3, PDZRN4, VEZT, HS1BP3, SART3, NAP1L4, HYOU1, TUBGCP3, NCAPG, LYST, SEC16A, PSMD1, LRCH3, PIK3R4, CHD4, SMARCA4	380	494	19113	1.8327	1	0.664081	27.7981
GOTERM_BP_FAT	GO:0007017~microtubule-based process	13	3.39426	0.0202367	KIF1C, TUBGCP3, KIF11, DYNLL1, CKAP5, DOCK7, CENPE, MAP7, STMN1, PPP4C, GTSE1, ZW10, DCTN2	328	253	13528	2.11925	1	0.41009	29.5816
UP_SEQ_FEATURE	repeat:TPR 3	8	2.08877	0.020266	RPAP3, NOXA1, TTC29, DNAJC7, STIP1, SRP72, OGT, ACAD11	380	138	19113	2.91579	1	0.653307	28.1547
GOTERM_BP_FAT	GO:0032956~regulation of actin cytoskeleton organization	7	1.82768	0.0207239	PFN2, ARPC3, ARPC5L, TSC2, SMAD3, ARF6, ADD1	328	89	13528	3.2439	1	0.413512	30.1798
UP_SEQ_FEATURE	repeat:TPR 9	4	1.04439	0.0211352	DNAJC7, STIP1, OGT, ACAD11	380	30	19113	6.70632	1	0.653262	29.1771
UP_SEQ_FEATURE	repeat:HEAT 6	4	1.04439	0.0211352	COPG2, NCAPG, CKAP5, KPNB1	380	30	19113	6.70632	1	0.653262	29.1771
GOTERM_BP_FAT	GO:0030036~actin cytoskeleton organization	12	3.13316	0.0216493	TLN1, PFN2, PFN4, DYNLL1, MYH11, PRKCI, SDCBP, ARF6, CALR, DBN1, PLS3, ADD1	328	226	13528	2.18994	1	0.423364	31.3031
INTERPRO	IPR018247:EF-HAND 1	11	2.87206	0.021939	GPD2, EFHD2, SRI, PEF1, S100A6, S100A11, FLG2, TBC1D8B, PLS3, CAPN1, EHD4	367	217	16659	2.301	1	0.587283	28.6876
GOTERM_MF_FAT	GO:0004576~oligosaccharyl transferase activity	3	0.78329	0.0221248	OSTC, MAGT1, STT3A	308	10	12983	12.6458	0.999997	0.347751	27.9891
GOTERM_CC_FAT	GO:0008250~oligosaccharyltransferase complex	3	0.78329	0.0223654	OSTC, MAGT1, STT3A	305	10	12782	12.5725	0.999835	0.141681	26.9291
UP_SEQ_FEATURE	short sequence motif:TXY	3	0.78329	0.0226972	MAPK1, MAPK13, MAPK9	380	12	19113	12.5743	1	0.664736	30.9805
KEGG_PATHWAY	hsa03030:DNA replication	5	1.30548	0.0229235	RPA2, RFC3, MCM4, FEN1, MCM6	156	36	5085	4.52724	0.961096	0.417897	23.9381
GOTERM_BP_FAT	GO:0018196~peptidyl-asparagine modification	3	0.78329	0.0230586	OSTC, MAGT1, STT3A	328	10	13528	12.3732	1	0.439752	32.9811
GOTERM_BP_FAT	GO:0018279~protein amino acid N-linked glycosylation via asparagine	3	0.78329	0.0230586	OSTC, MAGT1, STT3A	328	10	13528	12.3732	1	0.439752	32.9811
GOTERM_BP_FAT	GO:0032970~regulation of actin filament-based process	7	1.82768	0.0239655	PFN2, ARPC3, ARPC5L, TSC2, SMAD3, ARF6, ADD1	328	92	13528	3.13812	1	0.448389	34.0404
INTERPRO	IPR018248:EF hand	8	2.08877	0.0247546	GPD2, EFHD2, SRI, PEF1, S100A6, S100A11, FLG2, PLS3	367	130	16659	2.79338	1	0.613261	31.7532
SP_PIR_KEYWORDS	coated pit	4	1.04439	0.0248449	AP2B1, AP1S1, PICALM, AP2A1	381	32	19235	6.3107	0.999926	0.194375	29.3919
SP_PIR_KEYWORDS	chromosomal protein	8	2.08877	0.0252772	HIST1H2BA, TNKS1BP1, HIST1H1T, HMGB2, HMGB3, XRCC6, TMPO, BANF1	381	145	19235	2.78541	0.999937	0.193506	29.8237
GOTERM_CC_FAT	GO:0043292~contractile fiber	8	2.08877	0.0254344	SRI, SYNE1, PDLIM5, MYL1, MYH11, FHL2, SLC4A1, PLEC	305	121	12782	2.77079	0.999951	0.157192	30.0473
GOTERM_BP_FAT	GO:0051259~protein oligomerization	10	2.61097	0.0256322	CTH, DGKD, ALDOC, RRM1, TSC2, IDE, PEBP1, CDH1, ATPIF1, DECR1	328	174	13528	2.37034	1	0.466856	35.9461
GOTERM_CC_FAT	GO:0046930~pore complex	7	1.82768	0.025666	XPOT, CSE1L, NUP88, DDX19A, XPO7, VDAC3, KPNB1	305	95	12782	3.08797	0.999955	0.156055	30.2776
SP_PIR_KEYWORDS	FAD	7	1.82768	0.0256902	GPD2, IVD, MICAL3, ERO1L, NDUFA10, ACAD11, ETFB	381	114	19235	3.09999	0.999947	0.192543	30.2339
GOTERM_CC_FAT	GO:0019866~organelle inner membrane	15	3.91645	0.0261339	GPD2, NDUFB4, NDUFA2, SHMT2, NDUFB6, NDUFB7, NDUFA6, NDUFA7, MTX1, SMAD3, NDUFA10, VDAC3, ATPIF1, DNAJC19, PC	305	329	12782	1.91071	0.999963	0.15627	30.7405
GOTERM_MF_FAT	GO:0046982~protein heterodimerization activity	11	2.87206	0.026183	EGFR, PEF1, RAB3GAP2, GCLC, VAPA, VAPB, DGKD, TSC2, SDCBP, SMC2, ADD1	308	208	12983	2.22922	1	0.387626	32.2527
SP_PIR_KEYWORDS	trna-binding	3	0.78329	0.0262946	XPOT, YARS, MARS	381	13	19235	11.6505	0.999958	0.192898	30.8302
GOTERM_BP_FAT	GO:0000226~microtubule cytoskeleton organization	9	2.34987	0.0264178	TUBGCP3, KIF11, CKAP5, DOCK7, MAP7, STMN1, PPP4C, ZW10, DCTN2	328	147	13528	2.52514	1	0.47302	36.8263
UP_SEQ_FEATURE	repeat:Spectrin 8	3	0.78329	0.026477	SYNE1, SYNE2, UTRN	380	13	19113	11.6071	1	0.707171	35.1675
UP_SEQ_FEATURE	repeat:Spectrin 9	3	0.78329	0.026477	SYNE1, SYNE2, UTRN	380	13	19113	11.6071	1	0.707171	35.1675
UP_SEQ_FEATURE	repeat:Spectrin 6	3	0.78329	0.026477	SYNE1, SYNE2, UTRN	380	13	19113	11.6071	1	0.707171	35.1675
UP_SEQ_FEATURE	repeat:Spectrin 7	3	0.78329	0.026477	SYNE1, SYNE2, UTRN	380	13	19113	11.6071	1	0.707171	35.1675
GOTERM_CC_FAT	GO:0030126~COPI vesicle coat	3	0.78329	0.0269116	COPG2, SCYL1, COPZ1	305	11	12782	11.4295	0.999973	0.158172	31.5037
INTERPRO	IPR003527:MAP kinase, conserved site	3	0.78329	0.0274686	MAPK1, MAPK13, MAPK9	367	12	16659	11.3481	1	0.634086	34.5912
GOTERM_BP_FAT	GO:0019321~pentose metabolic process	3	0.78329	0.0277385	NUDT5, DCXR, PRPS1	328	11	13528	11.2483	1	0.485708	38.2805
SP_PIR_KEYWORDS	transit peptide	17	4.43864	0.0281579	GPD2, SHMT2, DECR1, OGDH, NDUFA10, IDH3A, TRAP1, MRPL21, MRPL28, IVD, CPOX, MRPL37, ATPIF1, AGK, SCP2, MRPL46, PC	381	476	19235	1.80306	0.99998	0.201424	32.6389
PIR_SUPERFAMILY	PIRSF000564:kinase-related transforming protein	5	1.30548	0.0282176	CSNK1A1, MAPK1, CSNK2A1, MAPK13, CDK2	206	42	7396	4.27416	0.998617	0.962809	30.7165
GOTERM_BP_FAT	GO:0016032~viral reproduction	6	1.56658	0.0284749	UACA, VAPB, XRCC6, SMAD3, GFI1, BANF1	328	71	13528	3.4854	1	0.490713	39.0775
GOTERM_MF_FAT	GO:0008135~translation factor activity, nucleic acid binding	7	1.82768	0.0286301	EIF4B, EIF4G2, COPS5, GSPT1, EIF4A2, EIF2B2, EIF2B1	308	98	12983	3.0109	1	0.405562	34.7087
INTERPRO	IPR002347:Glucose/ribitol dehydrogenase	5	1.30548	0.028861	DECR1, CBR3, SDR9C7, RDH14, DCXR	367	53	16659	4.2823	1	0.635425	36.0041
GOTERM_CC_FAT	GO:0005624~membrane fraction	29	7.5718	0.0293974	VAPA, CYP51A1, VAPB, HIP1R, PDLIM5, UTRN, XRCC6, ARF6, CALR, TAPBP, SLC1A5, STT3A, DYNLL1, PGRMC1, SLC4A2, ERO1L, STMN2, SEC11A, MOGS, EIF2B1, VDAC3, BFAR, NME2, PLA2G4A, UACA, NME1, VAMP8, TSC2, PEBP1, ERC2	305	809	12782	1.50227	0.99999	0.169133	33.8913
INTERPRO	IPR018029:C2 membrane targeting protein	7	1.82768	0.0294537	PLCB3, PLA2G4A, ABR, NEDD4L, ESYT2, MYOF, RBM12	367	106	16659	2.99761	1	0.626663	36.5967
UP_SEQ_FEATURE	repeat:TPR 7	5	1.30548	0.0294765	RPAP3, DNAJC7, STIP1, OGT, ACAD11	380	59	19113	4.26249	1	0.732512	38.3192
GOTERM_CC_FAT	GO:0031965~nuclear membrane	6	1.56658	0.0297453	TMEM109, SYNE2, DHCR7, SMAD3, TMPO, EMD	305	73	12782	3.44451	0.999991	0.168509	34.2192
INTERPRO	IPR018159:Spectrin/alpha-actinin	4	1.04439	0.0300139	SYNE1, SYNE2, UTRN, PLEC	367	31	16659	5.85708	1	0.618047	37.1523
GOTERM_BP_FAT	GO:0007163~establishment or maintenance of cell polarity	5	1.30548	0.0302859	PRKCI, DOCK7, MAP7, CLASP2, ZW10	328	49	13528	4.20856	1	0.508294	40.9966
UP_SEQ_FEATURE	repeat:Spectrin 5	3	0.78329	0.030491	SYNE1, SYNE2, UTRN	380	14	19113	10.778	1	0.731803	39.3523
UP_SEQ_FEATURE	domain:Importin N-terminal	3	0.78329	0.030491	CSE1L, XPO7, KPNB1	380	14	19113	10.778	1	0.731803	39.3523
INTERPRO	IPR014021:Helicase, superfamily 1 and 2, ATP-binding	7	1.82768	0.0306496	DDX58, ASCC3, DDX19A, EIF4A2, SMARCA5, CHD4, SMARCA4	367	107	16659	2.96959	1	0.610868	37.7771
INTERPRO	IPR001650:DNA/RNA helicase, C-terminal	7	1.82768	0.0306496	DDX58, ASCC3, DDX19A, EIF4A2, SMARCA5, CHD4, SMARCA4	367	107	16659	2.96959	1	0.610868	37.7771
UP_SEQ_FEATURE	repeat:TPR 2	8	2.08877	0.0311387	RPAP3, NOXA1, TTC29, DNAJC7, STIP1, SRP72, OGT, ACAD11	380	151	19113	2.66476	1	0.726944	40.0034
UP_SEQ_FEATURE	repeat:TPR 1	8	2.08877	0.0311387	RPAP3, NOXA1, TTC29, DNAJC7, STIP1, SRP72, OGT, ACAD11	380	151	19113	2.66476	1	0.726944	40.0034
GOTERM_MF_FAT	GO:0015631~tubulin binding	7	1.82768	0.031198	TUBGCP3, NME2, VAPB, NME1, CLASP2, STMN1, MAPRE1, EMD	308	100	12983	2.95068	1	0.423247	37.1966
GOTERM_CC_FAT	GO:0005743~mitochondrial inner membrane	14	3.65535	0.0317902	GPD2, NDUFB4, NDUFA2, SHMT2, NDUFB6, NDUFB7, NDUFA6, NDUFA7, MTX1, NDUFA10, VDAC3, ATPIF1, DNAJC19, PC	305	306	12782	1.91737	0.999996	0.176625	36.1163
GOTERM_CC_FAT	GO:0030663~COPI coated vesicle membrane	3	0.78329	0.0317942	COPG2, SCYL1, COPZ1	305	12	12782	10.477	0.999996	0.17418	36.1199
GOTERM_CC_FAT	GO:0005798~Golgi-associated vesicle	5	1.30548	0.0326969	COPG2, AP1S1, SCYL1, AP2A1, COPZ1	305	51	12782	4.10865	0.999997	0.176276	36.9411
INTERPRO	IPR014001:DEAD-like helicase, N-terminal	7	1.82768	0.0331359	DDX58, ASCC3, DDX19A, EIF4A2, SMARCA5, CHD4, SMARCA4	367	109	16659	2.91511	1	0.625591	40.1656
SP_PIR_KEYWORDS	nucleus	101	26.3708	0.0336625	S100A6, XRCC6, SART3, RBM8A, HRSP12, WDR77, OGT, PPP4C, RBM12, PITX1, RRP1, TOR1AIP1, LIG3, NME2, RFC3, SCYL1, NME1, NLE1, SMARCA5, SDCBP, SMARCA4, HMGB2, HMGB3, ANLN, STIP1, BANF1, SPC24, GADD45GIP1, CSE1L, PSMB1, BTF3, EMD, XPOT, SUB1, S100A11, SMAD3, PSMB9, TNKS1BP1, SYNE1, PSMC6, UACA, SYNE2, PKP3, FTSJD2, DNAJB1, TMPO, XPO7, COPS5, COPS4, EDC4, NAP1L4, TMEM109, PRMT5, ANP32A, KPNB1, NUP88, P…	381	4283	19235	1.19053	0.999998	0.232144	37.7292
GOTERM_BP_FAT	GO:0009628~response to abiotic stimulus	16	4.17755	0.0341631	EGFR, MSH6, GCLC, COL3A1, TRPA1, XRCC6, EIF2B1, PLA2G4A, CASP3, UACA, PEBP1, ERO1L, GFI1, EIF2B2, MYOF, FEN1	328	368	13528	1.79321	1	0.547524	44.9156
GOTERM_MF_FAT	GO:0003723~RNA binding	26	6.78851	0.0343649	RBM22, XPOT, YARS, BICC1, CDC5L, ANKHD1, SART3, CALR, NUFIP2, SARNP, EIF4B, DIS3, DDX58, RPL30, TROVE2, MRPL21, RBM8A, DDX19A, PCBP4, LARP7, EIF4A2, PRIC285, SRP72, TNRC6B, RBM12, MARS	308	718	12983	1.52642	1	0.445304	40.1432
SP_PIR_KEYWORDS	nad	9	2.34987	0.0345153	ALDH1A1, NDUFB4, NDUFA2, NDUFA6, NDUFA7, NDUFA10, VDAC3, IDH3A, NSDHL	381	189	19235	2.40407	0.999998	0.233212	38.4851
GOTERM_MF_FAT	GO:0048037~cofactor binding	12	3.13316	0.0347738	CTH, SHMT2, GCLC, GMDS, PYGM, IVD, DECR1, ERO1L, CBR3, OGDH, ACAD11, IDH3A	308	249	12983	2.03145	1	0.439783	40.5141
SP_PIR_KEYWORDS	hydrolase	42	10.9661	0.0354707	SCPEP1, ERMP1, COPS5, CNDP2, PFKFB3, ACP6, WRNIP1, XRCC6, IDE, PLBD1, PLCB3, CASP3, PSMB1, DDX19A, TPP2, HRSP12, PPP4C, PRSS36, BPNT1, CHD4, FEN1, OSGEP, SEC11A, NUDT5, OLA1, MOGS, PSMB9, CAPN1, PTPN11, DIS3, DDX58, PLA2G4A, ASCC3, ATP6V1E1, EIF4A2, SMARCA5, UCHL5, PRIC285, USP24, RNPEP, RDH14, SMARCA4	381	1555	19235	1.3636	0.999999	0.234845	39.3219
SP_PIR_KEYWORDS	nadp	8	2.08877	0.0355918	GMDS, CYP51A1, DHCR7, DECR1, CBR3, SDR9C7, RDH14, DCXR	381	156	19235	2.589	0.999999	0.231597	39.4271
SP_PIR_KEYWORDS	blocked amino end	6	1.56658	0.0357051	SRI, EIF4B, NME2, NME1, DCK, ARF6, ARL3	381	92	19235	3.29254	0.999999	0.228415	39.5255
GOTERM_BP_FAT	GO:0006913~nucleocytoplasmic transport	9	2.34987	0.0358	XPOT, RBM22, MAPK1, CSE1L, TSC2, ANP32A, XPO7, CALR, KPNB1	328	156	13528	2.37946	1	0.560517	46.4953
GOTERM_CC_FAT	GO:0000776~kinetochore	6	1.56658	0.0362816	SPC24, SKA3, CENPE, CLASP2, ZW10, DCTN2	305	77	12782	3.26557	0.999999	0.191326	40.1063
GOTERM_BP_FAT	GO:0010498~proteasomal protein catabolic process	7	1.82768	0.0371654	PSMC6, PSMB1, PSME1, PSMD1, UBE2D1, PSMD6, PSMB9	328	102	13528	2.83046	1	0.570189	47.7803
GOTERM_BP_FAT	GO:0043161~proteasomal ubiquitin-dependent protein catabolic process	7	1.82768	0.0371654	PSMC6, PSMB1, PSME1, PSMD1, UBE2D1, PSMD6, PSMB9	328	102	13528	2.83046	1	0.570189	47.7803
GOTERM_CC_FAT	GO:0031968~organelle outer membrane	7	1.82768	0.0376493	FIS1, DHCR7, MTX1, TOMM20, PEBP1, VDAC3, EMD	305	104	12782	2.82074	1	0.195293	41.2745
INTERPRO	IPR001412:Aminoacyl-tRNA synthetase, class I, conserved site	4	1.04439	0.0380904	IARS, WARS, YARS, MARS	367	34	16659	5.34028	1	0.663868	44.672
GOTERM_BP_FAT	GO:0030866~cortical actin cytoskeleton organization	3	0.78329	0.0381117	TLN1, ARF6, CALR	328	13	13528	9.51782	1	0.575397	48.6538
GOTERM_BP_FAT	GO:0051084~'de novo' posttranslational protein folding	3	0.78329	0.0381117	DNAJB1, ERO1L, UGGT1	328	13	13528	9.51782	1	0.575397	48.6538
UP_SEQ_FEATURE	region of interest:Coil 2	5	1.30548	0.0381397	KRT72, KRT25, KRT27, KRT80, KRT12	380	64	19113	3.92948	1	0.78615	46.6344
UP_SEQ_FEATURE	region of interest:Linker 12	5	1.30548	0.0381397	KRT72, KRT25, KRT27, KRT80, KRT12	380	64	19113	3.92948	1	0.78615	46.6344
GOTERM_BP_FAT	GO:0051169~nuclear transport	9	2.34987	0.0381554	XPOT, RBM22, MAPK1, CSE1L, TSC2, ANP32A, XPO7, CALR, KPNB1	328	158	13528	2.34934	1	0.57176	48.6938
GOTERM_BP_FAT	GO:0019319~hexose biosynthetic process	4	1.04439	0.0381883	GPD2, GPI, GMDS, PC	328	31	13528	5.32179	1	0.56807	48.7239
GOTERM_BP_FAT	GO:0051329~interphase of mitotic cell cycle	7	1.82768	0.0386971	EGFR, BCAT1, GSPT1, TBRG4, GFI1, GTSE1, CDK2	328	103	13528	2.80298	1	0.569001	49.1872
GOTERM_BP_FAT	GO:0006518~peptide metabolic process	5	1.30548	0.0388658	CTH, GCLC, SEC11A, IDE, TAPBP	328	53	13528	3.89093	1	0.56669	49.34
KEGG_PATHWAY	hsa00030:Pentose phosphate pathway	4	1.04439	0.0391008	GPI, ALDOC, PRPS2, PRPS1	156	25	5085	5.21538	0.996243	0.549643	37.538
UP_SEQ_FEATURE	compositionally biased region:Pro-rich (stalk region)	2	0.522193	0.0392667	AP2B1, AP1B1	380	2	19113	50.2974	1	0.785131	47.6353
UP_SEQ_FEATURE	region of interest:Binding of phosphoribosylpyrophosphate	2	0.522193	0.0392667	PRPS2, PRPS1	380	2	19113	50.2974	1	0.785131	47.6353
GOTERM_CC_FAT	GO:0005643~nuclear pore	6	1.56658	0.039856	XPOT, CSE1L, NUP88, DDX19A, XPO7, KPNB1	305	79	12782	3.1829	1	0.20303	43.1151
SMART	SM00239:C2	7	1.82768	0.0405443	PLCB3, PLA2G4A, ABR, NEDD4L, ESYT2, MYOF, RBM12	168	137	9079	2.76125	0.996098	0.50006	38.4054
KEGG_PATHWAY	hsa05012:Parkinson's disease	9	2.34987	0.0407552	NDUFB4, CASP3, NDUFA2, NDUFB6, NDUFB7, NDUFA6, NDUFA7, NDUFA10, VDAC3	156	128	5085	2.29192	0.997048	0.517202	38.7952
GOTERM_MF_FAT	GO:0003697~single-stranded DNA binding	5	1.30548	0.0407643	RPA2, HMGB2, SUB1, MCM4, MCM6	308	55	12983	3.83205	1	0.484402	45.7084
GOTERM_CC_FAT	GO:0005813~centrosome	11	2.87206	0.0416549	TUBGCP3, SNCG, NME2, SCYL1, NME1, CKAP5, ACTR1B, CLASP2, MAPRE1, PPP4C, MYOF, DCTN2	305	224	12782	2.05799	1	0.208646	44.5757
INTERPRO	IPR001494:Importin-beta, N-terminal	3	0.78329	0.0418551	CSE1L, XPO7, KPNB1	367	15	16659	9.07847	1	0.685721	47.882
GOTERM_MF_FAT	GO:0004707~MAP kinase activity	3	0.78329	0.042053	MAPK1, MAPK13, MAPK9	308	14	12983	9.0327	1	0.485903	46.769
GOTERM_BP_FAT	GO:0043623~cellular protein complex assembly	9	2.34987	0.0431732	PICALM, CSE1L, MYH11, SMAD3, ANLN, CENPE, XPO7, CALR, KPNB1	328	162	13528	2.29133	1	0.601942	53.0969
KEGG_PATHWAY	hsa00450:Selenoamino acid metabolism	4	1.04439	0.0432414	CTH, MAT2B, PAPSS2, MARS	156	26	5085	5.01479	0.997947	0.497229	40.6409
INTERPRO	IPR016763:Vesicle-associated membrane protein	2	0.522193	0.0434588	VAPA, VAPB	367	2	16659	45.3924	1	0.686935	49.1958
INTERPRO	IPR013037:Clathrin adaptor, beta-adaptin, appendage, Ig-like subdomain	2	0.522193	0.0434588	AP2B1, AP1B1	367	2	16659	45.3924	1	0.686935	49.1958
INTERPRO	IPR000842:Phosphoribosyl pyrophosphate synthetase, conserved site	2	0.522193	0.0434588	PRPS2, PRPS1	367	2	16659	45.3924	1	0.686935	49.1958
SP_PIR_KEYWORDS	translation regulation	5	1.30548	0.0434707	SARNP, EIF4G2, RBM8A, ANKHD1, TNRC6B	381	67	19235	3.76758	1	0.267365	45.9252
GOTERM_BP_FAT	GO:0051325~interphase	7	1.82768	0.043531	EGFR, BCAT1, GSPT1, TBRG4, GFI1, GTSE1, CDK2	328	106	13528	2.72365	1	0.601156	53.3969
GOTERM_BP_FAT	GO:0006268~DNA unwinding during replication	3	0.78329	0.0437672	HMGB2, MCM4, MCM6	328	14	13528	8.83798	1	0.599347	53.5939
GOTERM_BP_FAT	GO:0030865~cortical cytoskeleton organization	3	0.78329	0.0437672	TLN1, ARF6, CALR	328	14	13528	8.83798	1	0.599347	53.5939
GOTERM_CC_FAT	GO:0042995~cell projection	25	6.52742	0.0439139	SNCG, S100A6, TLN1, ALDOC, UTRN, ARF6, ARPC3, MTPN, STMN2, S100A11, DPYSL3, DOCK7, NCKAP1, DCTN2, ARHGAP31, MAPK1, NME2, CLIC4, NME1, TSC2, PEBP1, TRAPPC4, MAPRE1, ERC2, DBN1, DCXR	305	697	12782	1.50316	1	0.216129	46.3605
GOTERM_CC_FAT	GO:0019867~outer membrane	7	1.82768	0.0439561	FIS1, DHCR7, MTX1, TOMM20, PEBP1, VDAC3, EMD	305	108	12782	2.71627	1	0.21366	46.3934
KEGG_PATHWAY	hsa00190:Oxidative phosphorylation	9	2.34987	0.0440237	NDUFB4, NDUFA2, NDUFB6, NDUFB7, NDUFA6, ATP6V1E1, NDUFA7, NDUFA10, ATP6V1D	156	130	5085	2.25666	0.998169	0.467573	41.2111
GOTERM_CC_FAT	GO:0005759~mitochondrial matrix	11	2.87206	0.0449311	SHMT2, MRPS33, MRPL28, IVD, MRPL37, MRPS21, OGDH, NDUFA10, ETFB, IDH3A, PC	305	227	12782	2.03079	1	0.2153	47.1467
GOTERM_CC_FAT	GO:0031980~mitochondrial lumen	11	2.87206	0.0449311	SHMT2, MRPS33, MRPL28, IVD, MRPL37, MRPS21, OGDH, NDUFA10, ETFB, IDH3A, PC	305	227	12782	2.03079	1	0.2153	47.1467
UP_SEQ_FEATURE	region of interest:Substrate binding	7	1.82768	0.0450936	IVD, CNDP2, CPOX, RRM1, IDE, BPNT1, PC	380	130	19113	2.70832	1	0.820199	52.5354
UP_SEQ_FEATURE	repeat:TPR 6	5	1.30548	0.0460123	RPAP3, DNAJC7, STIP1, OGT, ACAD11	380	68	19113	3.69834	1	0.817064	53.2675
GOTERM_BP_FAT	GO:0007059~chromosome segregation	6	1.56658	0.046259	NCAPG, SKA3, CENPE, SMC2, SRPK1, ZW10	328	81	13528	3.0551	1	0.616342	55.6253
UP_SEQ_FEATURE	transit peptide:Mitochondrion	16	4.17755	0.0464272	GPD2, SHMT2, DECR1, OGDH, NDUFA10, IDH3A, TRAP1, MRPL21, MRPL28, IVD, CPOX, MRPL37, ATPIF1, AGK, MRPL46, PC	380	467	19113	1.72325	1	0.810598	53.5947
GOTERM_BP_FAT	GO:0044093~positive regulation of molecular function	22	5.74413	0.0464598	EGFR, MSH6, SMAD3, DOCK7, CENPE, TMEM189, PTPN11, PSMB9, PSMC6, NME2, UACA, PSMB1, PSME1, GSPT1, DGKD, NME1, PSMD1, TSC2, UBE2D1, PSMD6, AGK, ADD1, SMARCA4	328	586	13528	1.54841	1	0.614203	55.7853
SP_PIR_KEYWORDS	motor protein	7	1.82768	0.047243	KIF1C, KIF11, DYNLL1, MYL1, MYH11, CENPE, MYO5C	381	132	19235	2.67726	1	0.282949	48.8017
GOTERM_CC_FAT	GO:0044448~cell cortex part	6	1.56658	0.047627	UTRN, PRKCI, ANLN, SLC4A1, MAPRE1, SEPT8	305	83	12782	3.02951	1	0.224219	49.1789
GOTERM_BP_FAT	GO:0048007~antigen processing and presentation, exogenous lipid antigen via MHC class Ib	2	0.522193	0.0477616	AP3D1, AP3B1	328	2	13528	41.2439	1	0.620879	56.8095
INTERPRO	IPR016040:NAD(P)-binding domain	8	2.08877	0.0479023	GMDS, MAT2B, DECR1, CBR3, SDR9C7, RDH14, DCXR, NSDHL	367	150	16659	2.42093	1	0.710697	52.6762
SMART	SM00054:EFh	7	1.82768	0.048237	GPD2, EFHD2, SRI, PEF1, MYL1, PLS3, CAPN1	168	143	9079	2.6454	0.998673	0.521019	43.9457
GOTERM_CC_FAT	GO:0030137~COPI-coated vesicle	3	0.78329	0.0482789	COPG2, SCYL1, COPZ1	305	15	12782	8.38164	1	0.224319	49.6592
GOTERM_CC_FAT	GO:0019898~extrinsic to membrane	19	4.96084	0.0483864	CHMP4B, CDH1, ARF6, HERC1, CHMP2B, DCTN2, PEF1, PLCB3, DGKD, TSC2, SEC16A, SDCBP, HGS, VPS26B, CLINT1, UBXN4, DCXR, ZW10, EHD4	305	494	12782	1.61185	1	0.222167	49.738
GOTERM_CC_FAT	GO:0000777~condensed chromosome kinetochore	5	1.30548	0.04888	SPC24, SKA3, CENPE, CLASP2, ZW10	305	58	12782	3.61278	1	0.221647	50.0985
GOTERM_BP_FAT	GO:0007052~mitotic spindle organization	3	0.78329	0.0497113	KIF11, STMN1, DCTN2	328	15	13528	8.24878	1	0.632273	58.3016
KEGG_PATHWAY	hsa00920:Sulfur metabolism	3	0.78329	0.0498704	SULT1A1, BPNT1, PAPSS2	156	12	5085	8.14904	0.999224	0.478522	45.3161
UP_SEQ_FEATURE	region of interest:Linker 1	5	1.30548	0.0502626	KRT72, KRT25, KRT27, KRT80, KRT12	380	70	19113	3.59267	1	0.826811	56.5189
UP_SEQ_FEATURE	region of interest:Coil 1A	5	1.30548	0.0502626	KRT72, KRT25, KRT27, KRT80, KRT12	380	70	19113	3.59267	1	0.826811	56.5189
UP_SEQ_FEATURE	region of interest:Coil 1B	5	1.30548	0.0502626	KRT72, KRT25, KRT27, KRT80, KRT12	380	70	19113	3.59267	1	0.826811	56.5189
UP_SEQ_FEATURE	domain:CH	4	1.04439	0.0502935	MICAL3, IQGAP3, LRCH3, MAPRE1	380	42	19113	4.79023	1	0.818363	56.5418
GOTERM_BP_FAT	GO:0019882~antigen processing and presentation	6	1.56658	0.0504575	PSME1, AP3D1, CALR, TAPBP, PSMB9, AP3B1	328	83	13528	2.98149	1	0.634237	58.8598
SP_PIR_KEYWORDS	ribonucleoprotein	11	2.87206	0.0512362	TROVE2, RPL30, MRPL21, MRPS33, RPL32, MRPL28, PCBP4, MRPL37, MRPS21, SRP72, MRPL46	381	279	19235	1.99047	1	0.29884	51.6915
GOTERM_BP_FAT	GO:0006892~post-Golgi vesicle-mediated transport	5	1.30548	0.0513489	AP1S1, AP1B1, AP2A1, VAMP8, CLINT1	328	58	13528	3.55551	1	0.637225	59.5173
GOTERM_BP_FAT	GO:0045216~cell-cell junction organization	4	1.04439	0.051853	CD9, TLN1, PRKCI, SMAD3	328	35	13528	4.71359	1	0.637327	59.8848
UP_SEQ_FEATURE	region of interest:Rod	5	1.30548	0.052466	KRT72, KRT25, KRT27, KRT80, KRT12	380	71	19113	3.54207	1	0.823299	58.1197
GOTERM_CC_FAT	GO:0044449~contractile fiber part	7	1.82768	0.0527192	SRI, SYNE1, PDLIM5, MYL1, MYH11, FHL2, SLC4A1	305	113	12782	2.59608	1	0.234577	52.8209
SP_PIR_KEYWORDS	isopeptide bond	12	3.13316	0.0529994	HIST1H2BA, EGFR, A2M, WRNIP1, CENPE, OGDH, TARS, NME2, UBE2K, NME1, TPP2, KPNB1, PLS3	381	319	19235	1.89914	1	0.303109	52.9187
SP_PIR_KEYWORDS	gluconeogenesis	3	0.78329	0.0533545	GPI, ALDOC, PC	381	19	19235	7.9714	1	0.300468	53.1623
SP_PIR_KEYWORDS	Cholesterol biosynthesis	3	0.78329	0.0533545	CYP51A1, DHCR7, NSDHL	381	19	19235	7.9714	1	0.300468	53.1623
UP_SEQ_FEATURE	repeat:HEAT 8	3	0.78329	0.0537095	NCAPG, CKAP5, KPNB1	380	19	19113	7.94169	1	0.822504	58.9985
GOTERM_BP_FAT	GO:0009411~response to UV	5	1.30548	0.0540792	EGFR, MSH6, CASP3, UACA, FEN1	328	59	13528	3.49525	1	0.649659	61.4703
PIR_SUPERFAMILY	PIRSF019693:VAMP-associated	2	0.522193	0.0546707	VAPA, VAPB	206	2	7396	35.9029	0.999998	0.986571	51.3632
UP_SEQ_FEATURE	nucleotide phosphate-binding region:NADP	5	1.30548	0.0547212	DECR1, CBR3, SDR9C7, RDH14, DCXR	380	72	19113	3.49287	1	0.820417	59.7008
GOTERM_BP_FAT	GO:0044275~cellular carbohydrate catabolic process	6	1.56658	0.0548727	GPI, TROVE2, PYGM, ALDOC, NUDT5, OGDH	328	85	13528	2.91133	1	0.651647	62.021
GOTERM_BP_FAT	GO:0000070~mitotic sister chromatid segregation	4	1.04439	0.0555911	NCAPG, CENPE, SMC2, ZW10	328	36	13528	4.58266	1	0.653082	62.5131
GOTERM_BP_FAT	GO:0006458~'de novo' protein folding	3	0.78329	0.0559268	DNAJB1, ERO1L, UGGT1	328	16	13528	7.73323	1	0.651909	62.7411
GOTERM_BP_FAT	GO:0015931~nucleobase, nucleoside, nucleotide and nucleic acid transport	7	1.82768	0.0562276	XPOT, NUP88, DDX19A, CKAP5, RBM8A, XPO7, VDAC3	328	113	13528	2.55493	1	0.65052	62.9442
COG_ONTOLOGY	DNA replication, recombination, and repair	6	1.56658	0.0562583	DDX58, MSH6, RPA2, SYNE1, UTRN, PRIC285	58	72	1950	2.80172	0.735989	0.48618	36.8059
SP_PIR_KEYWORDS	kinase	21	5.48303	0.0566159	EGFR, CSNK1A1, ALPK3, PFKFB3, DCK, PRKCI, SRPK1, CDK2, MAPK1, NME2, CSNK2A1, MAPK13, NME1, DGKD, PALM2, MAPK9, AGK, PIK3R4, PAPSS2, PRPS2, PRPS1, NEK7	381	688	19235	1.54098	1	0.311609	55.3458
UP_SEQ_FEATURE	region of interest:Head	5	1.30548	0.0570281	KRT72, KRT25, KRT27, KRT80, KRT12	380	73	19113	3.44503	1	0.825684	61.2601
GOTERM_BP_FAT	GO:0006606~protein import into nucleus	6	1.56658	0.0571615	RBM22, MAPK1, CSE1L, TSC2, XPO7, KPNB1	328	86	13528	2.87748	1	0.653366	63.5683
SMART	SM00271:DnaJ	4	1.04439	0.0579133	DNAJB11, DNAJC7, DNAJB1, DNAJC19	168	48	9079	4.50347	0.999663	0.550409	50.2666
UP_SEQ_FEATURE	domain:Helicase C-terminal	6	1.56658	0.0579745	DDX58, DDX19A, EIF4A2, SMARCA5, CHD4, SMARCA4	380	105	19113	2.87414	1	0.823321	61.8832
UP_SEQ_FEATURE	region of interest:Interaction with SYNM	2	0.522193	0.0583195	TLN1, UTRN	380	3	19113	33.5316	1	0.817778	62.108
SP_PIR_KEYWORDS	Protease	16	4.17755	0.0592405	SCPEP1, ERMP1, OSGEP, COPS5, CNDP2, SEC11A, IDE, CAPN1, PSMB9, CASP3, PSMB1, TPP2, UCHL5, PRSS36, USP24, RNPEP	381	484	19235	1.66894	1	0.319364	57.0341
GOTERM_BP_FAT	GO:0000819~sister chromatid segregation	4	1.04439	0.0594539	NCAPG, CENPE, SMC2, ZW10	328	37	13528	4.4588	1	0.664882	65.0583
GOTERM_BP_FAT	GO:0046364~monosaccharide biosynthetic process	4	1.04439	0.0594539	GPD2, GPI, GMDS, PC	328	37	13528	4.4588	1	0.664882	65.0583
GOTERM_BP_FAT	GO:0008064~regulation of actin polymerization or depolymerization	5	1.30548	0.0597713	PFN2, ARPC3, ARPC5L, ARF6, ADD1	328	61	13528	3.38065	1	0.663578	65.2601
GOTERM_BP_FAT	GO:0030100~regulation of endocytosis	5	1.30548	0.0597713	TSC2, ARF6, NEDD4L, CALR, EHD4	328	61	13528	3.38065	1	0.663578	65.2601
GOTERM_CC_FAT	GO:0005938~cell cortex	8	2.08877	0.0597976	UTRN, PRKCI, ANLN, ARF6, CLASP2, SLC4A1, MAPRE1, SEPT8	305	146	12782	2.29634	1	0.259549	57.4825
GOTERM_MF_FAT	GO:0019003~GDP binding	3	0.78329	0.0600144	EIF2B1, ARL3, PRPS1	308	17	12983	7.43869	1	0.606725	59.6798
SP_PIR_KEYWORDS	transferase	37	9.66057	0.0602509	BCAT1, GGCT, PFKFB3, DCK, CSNK2A1, STT3A, DGKD, SULT1A1, PRMT5, OGT, GSTO1, PAPSS2, PIK3R4, AGK, CSNK1A1, EGFR, SHMT2, ALPK3, PRKCI, PAPD5, LPCAT3, SRPK1, CDK2, PIGO, MAPK1, NME2, PYGM, MAPK13, NME1, GFPT1, PCMTD1, FTSJD2, MAPK9, SCP2, UGGT1, PRPS2, NEK7, PRPS1	381	1394	19235	1.34	1	0.319603	57.668
GOTERM_BP_FAT	GO:0010035~response to inorganic substance	10	2.61097	0.0613161	EGFR, PEF1, A2M, PLA2G4A, GCLC, CPOX, TRPA1, PEBP1, MAPK9, NEDD4L	328	205	13528	2.0119	1	0.669936	66.2263
UP_SEQ_FEATURE	region of interest:Tail	5	1.30548	0.0617962	KRT72, KRT25, KRT27, KRT80, KRT12	380	75	19113	3.35316	1	0.828864	64.3053
GOTERM_BP_FAT	GO:0051170~nuclear import	6	1.56658	0.0619016	RBM22, MAPK1, CSE1L, TSC2, XPO7, KPNB1	328	88	13528	2.81208	1	0.670274	66.5859
GOTERM_BP_FAT	GO:0000059~protein import into nucleus, docking	3	0.78329	0.0623971	CSE1L, XPO7, KPNB1	328	17	13528	7.27834	1	0.670063	66.8874
GOTERM_BP_FAT	GO:0042307~positive regulation of protein import into nucleus	3	0.78329	0.0623971	UACA, SMAD3, CDH1	328	17	13528	7.27834	1	0.670063	66.8874
GOTERM_BP_FAT	GO:0006000~fructose metabolic process	3	0.78329	0.0623971	PFKFB3, GFPT1, ALDOC	328	17	13528	7.27834	1	0.670063	66.8874
GOTERM_CC_FAT	GO:0031974~membrane-enclosed lumen	55	14.3603	0.0643522	A2M, MRPS33, COPS5, XRCC6, IDE, OGDH, SART3, TMEM109, CASP3, CSNK2A1, DNAJB11, RBM8A, P4HA1, PGRMC1, CPOX, MRPL37, OGT, KPNB1, PITX1, RRP1, LIG3, CDC5L, NDUFA10, MCM4, CDK2, MCM6, MAPK1, RFC3, LARP7, NLE1, SMARCA5, UGGT1, HMGB2, CALR, RPA2, IVD, GATAD2B, UBE2D1, ETFB, CHD4, RBM22, XPOT, SHMT2, RRP12, SUB1, SMAD3, MRPS21, IDH3A, STAT3, DIS3, HYOU1, MRPL28, DNAJB1, TCEB1, PC	305	1856	12782	1.24189	1	0.27393	60.2519
GOTERM_BP_FAT	GO:0006323~DNA packaging	7	1.82768	0.064386	HIST1H2BA, HIST1H1T, HMGB2, NCAPG, SMARCA5, NAP1L4, SMC2	328	117	13528	2.46758	1	0.678719	68.0719
INTERPRO	IPR016342:Adaptor protein complex, beta subunit	2	0.522193	0.0644767	AP2B1, AP1B1	367	3	16659	30.2616	1	0.804008	63.7894
INTERPRO	IPR015151:Clathrin adaptor, beta-adaptin, appendage, C-terminal subdomain	2	0.522193	0.0644767	AP2B1, AP1B1	367	3	16659	30.2616	1	0.804008	63.7894
INTERPRO	IPR009033:Calreticulin/calnexin, P	2	0.522193	0.0644767	CALR, CANX	367	3	16659	30.2616	1	0.804008	63.7894
INTERPRO	IPR001717:Anion exchange protein	2	0.522193	0.0644767	SLC4A2, SLC4A1	367	3	16659	30.2616	1	0.804008	63.7894
GOTERM_CC_FAT	GO:0070013~intracellular organelle lumen	53	13.8381	0.064539	MRPS33, COPS5, XRCC6, IDE, OGDH, SART3, TMEM109, CASP3, CSNK2A1, DNAJB11, RBM8A, P4HA1, PGRMC1, MRPL37, OGT, KPNB1, PITX1, RRP1, LIG3, CDC5L, NDUFA10, MCM4, CDK2, MCM6, MAPK1, RFC3, LARP7, NLE1, SMARCA5, UGGT1, HMGB2, CALR, RPA2, IVD, GATAD2B, UBE2D1, ETFB, CHD4, RBM22, XPOT, SHMT2, RRP12, SUB1, SMAD3, MRPS21, IDH3A, STAT3, DIS3, HYOU1, MRPL28, DNAJB1, TCEB1, PC	305	1779	12782	1.24853	1	0.271747	60.3619
GOTERM_CC_FAT	GO:0043233~organelle lumen	54	14.0992	0.0657516	A2M, MRPS33, COPS5, XRCC6, IDE, OGDH, SART3, TMEM109, CASP3, CSNK2A1, DNAJB11, RBM8A, P4HA1, PGRMC1, MRPL37, OGT, KPNB1, PITX1, RRP1, LIG3, CDC5L, NDUFA10, MCM4, CDK2, MCM6, MAPK1, RFC3, LARP7, NLE1, SMARCA5, UGGT1, HMGB2, CALR, RPA2, IVD, GATAD2B, UBE2D1, ETFB, CHD4, RBM22, XPOT, SHMT2, RRP12, SUB1, SMAD3, MRPS21, IDH3A, STAT3, DIS3, HYOU1, MRPL28, DNAJB1, TCEB1, PC	305	1820	12782	1.24343	1	0.273364	61.0687
GOTERM_BP_FAT	GO:0030832~regulation of actin filament length	5	1.30548	0.0657691	PFN2, ARPC3, ARPC5L, ARF6, ADD1	328	63	13528	3.27333	1	0.683576	68.872
GOTERM_MF_FAT	GO:0050662~coenzyme binding	9	2.34987	0.0657992	GCLC, GMDS, IVD, DECR1, ERO1L, CBR3, OGDH, ACAD11, IDH3A	308	181	12983	2.09599	1	0.632126	63.1722
GOTERM_CC_FAT	GO:0043005~neuron projection	14	3.65535	0.0658055	SNCG, STMN2, ALDOC, UTRN, DPYSL3, DOCK7, DCTN2, MAPK1, MTPN, TSC2, TRAPPC4, PEBP1, ERC2, DBN1	305	342	12782	1.71554	1	0.270758	61.0998
GOTERM_CC_FAT	GO:0005881~cytoplasmic microtubule	3	0.78329	0.0671661	CLASP2, MAPRE1, GTSE1	305	18	12782	6.9847	1	0.272885	61.8783
KEGG_PATHWAY	hsa05212:Pancreatic cancer	6	1.56658	0.0675229	EGFR, MAPK1, RALB, SMAD3, MAPK9, STAT3	156	72	5085	2.71635	0.999944	0.557637	56.1711
UP_SEQ_FEATURE	domain:Helicase ATP-binding	6	1.56658	0.0679817	DDX58, DDX19A, EIF4A2, SMARCA5, CHD4, SMARCA4	380	110	19113	2.74349	1	0.85104	67.9218
GOTERM_MF_FAT	GO:0003678~DNA helicase activity	4	1.04439	0.0681203	XRCC6, MCM4, CHD4, MCM6	308	40	12983	4.21526	1	0.636018	64.4925
SP_PIR_KEYWORDS	Intermediate filament	5	1.30548	0.0685894	KRT72, KRT25, KRT27, KRT80, KRT12	381	78	19235	3.23625	1	0.351573	62.5782
SP_PIR_KEYWORDS	disease mutation	41	10.705	0.0686616	RAB3GAP2, GCLC, VAPB, CHMP4B, COL3A1, CDH1, SART3, CHMP2B, IVD, CPOX, DHCR7, GFI1, SLC4A1, EIF2B2, EMD, ETFB, PITX1, AP3B1, NSDHL, PLEC, EGFR, MSH6, YARS, KRT12, MOGS, EIF2B1, STAT3, PTPN11, GPI, MAGT1, NME2, CTH, PYGM, NME1, LYST, TSC2, MYH11, POF1B, ACAD11, SGCB, PC, PRPS1	381	1591	19235	1.30101	1	0.347403	62.6184
GOTERM_BP_FAT	GO:0032508~DNA duplex unwinding	3	0.78329	0.0691065	HMGB2, MCM4, MCM6	328	18	13528	6.87398	1	0.699062	70.7256
GOTERM_BP_FAT	GO:0032392~DNA geometric change	3	0.78329	0.0691065	HMGB2, MCM4, MCM6	328	18	13528	6.87398	1	0.699062	70.7256
GOTERM_MF_FAT	GO:0005049~nuclear export signal receptor activity	2	0.522193	0.0692799	CSE1L, XPO7	308	3	12983	28.1017	1	0.63337	65.1355
GOTERM_BP_FAT	GO:0065004~protein-DNA complex assembly	6	1.56658	0.0694161	HIST1H2BA, HIST1H1T, HMGB2, SMARCA5, CENPE, NAP1L4	328	91	13528	2.71938	1	0.697661	70.8921
GOTERM_BP_FAT	GO:0006511~ubiquitin-dependent protein catabolic process	11	2.87206	0.0695525	PSMC6, PSMB1, PSME1, UBE2K, PSMD1, UCHL5, TCEB1, UBE2D1, PSMD6, USP24, PSMB9	328	242	13528	1.87472	1	0.695344	70.9652
UP_SEQ_FEATURE	repeat:TPR 8	4	1.04439	0.0695731	DNAJC7, STIP1, OGT, ACAD11	380	48	19113	4.19145	1	0.851468	68.7951
UP_SEQ_FEATURE	binding site:FAD	3	0.78329	0.0698134	IVD, ERO1L, ACAD11	380	22	19113	6.85873	1	0.846212	68.925
BIOCARTA	h_setPathway:Granzyme A mediated Apoptosis Pathway	3	0.78329	0.0699351	HMGB2, NME2, NME1, ANP32A	50	13	1437	6.63231	0.99968	0.99968	55.9789
GOTERM_BP_FAT	GO:0010033~response to organic substance	25	6.52742	0.0703449	A2M, HMGB2, GCLC, VAPB, ALDOC, COL3A1, FHL2, CDH1, CASP3, DGKD, ERO1L, EIF2B2, EGFR, PRKCI, SMAD3, EIF2B1, STAT3, PTPN11, MAPK1, PLA2G4A, NME2, PYGM, NME1, PEBP1, DNAJB1, UBXN4	328	721	13528	1.43009	1	0.696567	71.3865
GOTERM_BP_FAT	GO:0048003~antigen processing and presentation of lipid antigen via MHC class Ib	2	0.522193	0.0707826	AP3D1, AP3B1	328	3	13528	27.4959	1	0.695893	71.6167
SMART	SM00392:PROF	2	0.522193	0.0715826	PFN2, PFN4	168	4	9079	27.0208	0.999952	0.595373	58.089
SMART	SM00307:ILWEQ	2	0.522193	0.0715826	TLN1, HIP1R	168	4	9079	27.0208	0.999952	0.595373	58.089
INTERPRO	IPR012335:Thioredoxin fold	6	1.56658	0.0717924	MAGT1, CLIC4, SH3BGRL2, GSTO1, TXNDC9, AGR2	367	101	16659	2.69658	1	0.828764	67.8729
GOTERM_CC_FAT	GO:0000779~condensed chromosome, centromeric region	5	1.30548	0.0718747	SPC24, SKA3, CENPE, CLASP2, ZW10	305	66	12782	3.17486	1	0.286692	64.4623
OMIM_DISEASE	Leukoencephalopathy with vanishing white matter	2	0.522193	0.0720895	EIF2B2, EIF2B1	69	4	3671	26.6014	0.999959	0.999959	58.404
GOTERM_MF_FAT	GO:0000287~magnesium ion binding	17	4.43864	0.0721959	MSH6, GCLC, NUDT5, DCK, LIG3, PRPSAP1, IDH3A, SRPK1, ARL3, NME2, NME1, RHEB, BPNT1, FEN1, RDH14, PRPS2, PRPS1, NEK7	308	452	12983	1.58539	1	0.640242	66.7047
UP_SEQ_FEATURE	domain:J	4	1.04439	0.0730678	DNAJB11, DNAJC7, DNAJB1, DNAJC19	380	49	19113	4.10591	1	0.853552	70.635
GOTERM_MF_FAT	GO:0043531~ADP binding	3	0.78329	0.0731853	MSH6, GCLC, PRPS1	308	19	12983	6.65567	1	0.636787	67.222
GOTERM_CC_FAT	GO:0005793~ER-Golgi intermediate compartment	4	1.04439	0.0732514	SCYL1, SURF4, UGGT1, YIF1A	305	41	12782	4.0886	1	0.288628	65.1866
INTERPRO	IPR016044:Filament	5	1.30548	0.0737666	KRT72, KRT25, KRT27, KRT80, KRT12	367	72	16659	3.15225	1	0.82798	68.8988
INTERPRO	IPR018039:Intermediate filament protein, conserved site	5	1.30548	0.0737666	KRT72, KRT25, KRT27, KRT80, KRT12	367	72	16659	3.15225	1	0.82798	68.8988
GOTERM_CC_FAT	GO:0030125~clathrin vesicle coat	3	0.78329	0.0739231	EGFR, AP1S1, AP2A1	305	19	12782	6.61708	1	0.288125	65.5349
GOTERM_CC_FAT	GO:0001726~ruffle	5	1.30548	0.0750777	S100A6, TLN1, NME2, NME1, S100A11, ARF6	305	67	12782	3.12748	1	0.28926	66.1262
GOTERM_BP_FAT	GO:0006891~intra-Golgi vesicle-mediated transport	3	0.78329	0.0760397	COPG2, COPZ1, COG1	328	19	13528	6.5122	1	0.719691	74.2491
GOTERM_BP_FAT	GO:0050688~regulation of defense response to virus	3	0.78329	0.0760397	DDX58, AP2B1, AP2A1	328	19	13528	6.5122	1	0.719691	74.2491
GOTERM_CC_FAT	GO:0000139~Golgi membrane	9	2.34987	0.0762443	COPG2, AP1S1, SEC24B, SCYL1, AP1B1, AP2A1, VAMP8, COPZ1, TAPBP	305	186	12782	2.02782	1	0.290413	66.714
INTERPRO	IPR001664:Intermediate filament protein	5	1.30548	0.0767589	KRT72, KRT25, KRT27, KRT80, KRT12	367	73	16659	3.10907	1	0.831449	70.3954
INTERPRO	IPR002017:Spectrin repeat	3	0.78329	0.0768491	SYNE1, SYNE2, UTRN	367	21	16659	6.48462	1	0.823027	70.4395
UP_SEQ_FEATURE	region of interest:Membrane (anion exchange)	2	0.522193	0.0769954	SLC4A2, SLC4A1	380	4	19113	25.1487	1	0.862803	72.5812
UP_SEQ_FEATURE	domain:KASH	2	0.522193	0.0769954	SYNE1, SYNE2	380	4	19113	25.1487	1	0.862803	72.5812
UP_SEQ_FEATURE	region of interest:Interaction with F-actin	2	0.522193	0.0769954	ANLN, EMD	380	4	19113	25.1487	1	0.862803	72.5812
UP_SEQ_FEATURE	domain:WHEP-TRS	2	0.522193	0.0769954	WARS, MARS	380	4	19113	25.1487	1	0.862803	72.5812
UP_SEQ_FEATURE	domain:I/LWEQ	2	0.522193	0.0769954	TLN1, HIP1R	380	4	19113	25.1487	1	0.862803	72.5812
GOTERM_BP_FAT	GO:0034504~protein localization in nucleus	6	1.56658	0.0774121	RBM22, MAPK1, CSE1L, TSC2, XPO7, KPNB1	328	94	13528	2.63259	1	0.723413	74.8974
GOTERM_BP_FAT	GO:0006006~glucose metabolic process	8	2.08877	0.0780312	GPD2, GPI, TROVE2, PYGM, ALDOC, OGDH, DCXR, PC	328	153	13528	2.15654	1	0.723484	75.1848
UP_SEQ_FEATURE	calcium-binding region:2	6	1.56658	0.0788857	EFHD2, SRI, PEF1, S100A6, PLS3, CAPN1	380	115	19113	2.62421	1	0.864066	73.4742
BIOCARTA	h_eradPathway:ERÃ¯Â¿Â½associated degradation (ERAD) Pathway	3	0.78329	0.0798557	MOGS, CANX, UGGT1	50	14	1437	6.15857	0.999903	0.990137	61.01
GOTERM_MF_FAT	GO:0003690~double-stranded DNA binding	6	1.56658	0.0798842	EGFR, MSH6, HMGB2, XRCC6, SMAD3, FEN1	308	97	12983	2.60738	1	0.661833	70.5323
SP_PIR_KEYWORDS	ribosomal protein	8	2.08877	0.0802125	RPL30, MRPL21, MRPS33, RPL32, MRPL28, MRPL37, MRPS21, MRPL46	381	188	19235	2.14832	1	0.38972	68.5455
GOTERM_CC_FAT	GO:0005815~microtubule organizing center	11	2.87206	0.0804127	TUBGCP3, SNCG, NME2, SCYL1, NME1, CKAP5, ACTR1B, CLASP2, MAPRE1, PPP4C, MYOF, DCTN2	305	253	12782	1.8221	1	0.301351	68.7379
GOTERM_BP_FAT	GO:0070507~regulation of microtubule cytoskeleton organization	4	1.04439	0.0805608	SKA3, CENPE, CLASP2, MAPRE1	328	42	13528	3.92799	1	0.732418	76.3273
GOTERM_BP_FAT	GO:0006888~ER to Golgi vesicle-mediated transport	4	1.04439	0.0805608	RAB2A, SEC24B, TRAPPC4, ZW10	328	42	13528	3.92799	1	0.732418	76.3273
PIR_SUPERFAMILY	PIRSF002291:adaptor protein complex, beta subunit	2	0.522193	0.0808802	AP2B1, AP1B1	206	3	7396	23.9353	1	0.992168	66.0832
PIR_SUPERFAMILY	PIRSF002291:AP_complex_beta	2	0.522193	0.0808802	AP2B1, AP1B1	206	3	7396	23.9353	1	0.992168	66.0832
UP_SEQ_FEATURE	repeat:HEAT 7	3	0.78329	0.0813081	NCAPG, CKAP5, KPNB1	380	24	19113	6.28717	1	0.867125	74.5786
INTERPRO	IPR000008:C2 calcium-dependent membrane targeting	7	1.82768	0.0818367	PLCB3, PLA2G4A, ABR, NEDD4L, ESYT2, MYOF, RBM12	367	137	16659	2.31932	1	0.834324	72.7822
GOTERM_BP_FAT	GO:0032271~regulation of protein polymerization	5	1.30548	0.0820703	ARPC3, ARPC5L, ARF6, MAPRE1, ADD1	328	68	13528	3.03264	1	0.736434	76.9852
GOTERM_MF_FAT	GO:0008026~ATP-dependent helicase activity	6	1.56658	0.0826398	DDX58, ASCC3, DDX19A, EIF4A2, XRCC6, CHD4	308	98	12983	2.58077	1	0.666567	71.8013
GOTERM_MF_FAT	GO:0070035~purine NTP-dependent helicase activity	6	1.56658	0.0826398	DDX58, ASCC3, DDX19A, EIF4A2, XRCC6, CHD4	308	98	12983	2.58077	1	0.666567	71.8013
GOTERM_BP_FAT	GO:0060627~regulation of vesicle-mediated transport	6	1.56658	0.0830069	PLA2G4A, TSC2, ARF6, NEDD4L, CALR, EHD4	328	96	13528	2.57774	1	0.73782	77.3848
GOTERM_BP_FAT	GO:0030010~establishment of cell polarity	3	0.78329	0.083182	PRKCI, DOCK7, ZW10	328	20	13528	6.18659	1	0.735837	77.4587
GOTERM_CC_FAT	GO:0030017~sarcomere	6	1.56658	0.0842065	SRI, SYNE1, PDLIM5, MYL1, FHL2, SLC4A1	305	98	12782	2.56581	1	0.310754	70.4801
INTERPRO	IPR011417:ANTH	2	0.522193	0.0850339	PICALM, HIP1R	367	4	16659	22.6962	1	0.838071	74.1914
INTERPRO	IPR002097:Profilin/allergen	2	0.522193	0.0850339	PFN2, PFN4	367	4	16659	22.6962	1	0.838071	74.1914
INTERPRO	IPR008962:PapD-like	2	0.522193	0.0850339	VAPA, VAPB	367	4	16659	22.6962	1	0.838071	74.1914
INTERPRO	IPR002624:Deoxynucleoside kinase	2	0.522193	0.0850339	DCK, NDUFA10	367	4	16659	22.6962	1	0.838071	74.1914
INTERPRO	IPR000649:Initiation factor 2B related	2	0.522193	0.0850339	EIF2B2, EIF2B1	367	4	16659	22.6962	1	0.838071	74.1914
INTERPRO	IPR015873:Clathrin alpha-adaptin/coatomer adaptor, appendage, C-terminal subdomain	2	0.522193	0.0850339	COPG2, AP2A1	367	4	16659	22.6962	1	0.838071	74.1914
INTERPRO	IPR001900:Ribonuclease II and R	2	0.522193	0.0850339	DIS3, PRIC285	367	4	16659	22.6962	1	0.838071	74.1914
INTERPRO	IPR018124:Calreticulin/calnexin, conserved site	2	0.522193	0.0850339	CALR, CANX	367	4	16659	22.6962	1	0.838071	74.1914
INTERPRO	IPR002305:Aminoacyl-tRNA synthetase, class Ib	2	0.522193	0.0850339	WARS, YARS	367	4	16659	22.6962	1	0.838071	74.1914
INTERPRO	IPR012315:Klarsicht/ANC-1/syne-1 homology	2	0.522193	0.0850339	SYNE1, SYNE2	367	4	16659	22.6962	1	0.838071	74.1914
INTERPRO	IPR009068:S15/NS1, RNA-binding	2	0.522193	0.0850339	WARS, MARS	367	4	16659	22.6962	1	0.838071	74.1914
INTERPRO	IPR001580:Calreticulin/calnexin	2	0.522193	0.0850339	CALR, CANX	367	4	16659	22.6962	1	0.838071	74.1914
INTERPRO	IPR002558:I/LWEQ	2	0.522193	0.0850339	TLN1, HIP1R	367	4	16659	22.6962	1	0.838071	74.1914
INTERPRO	IPR000956:Stathmin	2	0.522193	0.0850339	STMN2, STMN1	367	4	16659	22.6962	1	0.838071	74.1914
GOTERM_BP_FAT	GO:0007093~mitotic cell cycle checkpoint	4	1.04439	0.0851234	PCBP4, CENPE, GTSE1, ZW10	328	43	13528	3.83664	1	0.741565	78.2637
GOTERM_BP_FAT	GO:0034637~cellular carbohydrate biosynthetic process	5	1.30548	0.0855489	GPD2, GPI, GMDS, MAT2B, PC	328	69	13528	2.98869	1	0.740688	78.4365
GOTERM_BP_FAT	GO:0051236~establishment of RNA localization	6	1.56658	0.0858827	XPOT, NUP88, DDX19A, CKAP5, RBM8A, XPO7	328	97	13528	2.55117	1	0.739432	78.5711
GOTERM_BP_FAT	GO:0050658~RNA transport	6	1.56658	0.0858827	XPOT, NUP88, DDX19A, CKAP5, RBM8A, XPO7	328	97	13528	2.55117	1	0.739432	78.5711
GOTERM_BP_FAT	GO:0050657~nucleic acid transport	6	1.56658	0.0858827	XPOT, NUP88, DDX19A, CKAP5, RBM8A, XPO7	328	97	13528	2.55117	1	0.739432	78.5711
SP_PIR_KEYWORDS	sterol biosynthesis	3	0.78329	0.0867061	CYP51A1, DHCR7, NSDHL	381	25	19235	6.05827	1	0.409887	71.4821
GOTERM_MF_FAT	GO:0000049~tRNA binding	3	0.78329	0.0871794	XPOT, YARS, MARS	308	21	12983	6.0218	1	0.678974	73.7813
INTERPRO	IPR001623:Heat shock protein DnaJ, N-terminal	4	1.04439	0.0882843	DNAJB11, DNAJC7, DNAJB1, DNAJC19	367	48	16659	3.7827	1	0.841765	75.554
GOTERM_CC_FAT	GO:0016585~chromatin remodeling complex	5	1.30548	0.0885923	KIF11, CSNK2A1, SMARCA5, CHD4, SMARCA4	305	71	12782	2.95128	1	0.321724	72.3817
OMIM_DISEASE	Endometrial carcinoma	2	0.522193	0.0892964	MSH6, CDH1	69	5	3671	21.2812	0.999997	0.998189	66.5999
GOTERM_BP_FAT	GO:0046165~alcohol biosynthetic process	4	1.04439	0.0897937	GPD2, GPI, GMDS, PC	328	44	13528	3.74945	1	0.753015	80.0907
GOTERM_BP_FAT	GO:0006487~protein amino acid N-linked glycosylation	4	1.04439	0.0897937	OSTC, MAGT1, STT3A, MOGS	328	44	13528	3.74945	1	0.753015	80.0907
BIOCARTA	h_mCalpainPathway:mCalpain and friends in Cell motility	3	0.78329	0.0901866	EGFR, TLN1, CAPN1	50	15	1437	5.748	0.999972	0.969714	65.687
GOTERM_BP_FAT	GO:0001836~release of cytochrome c from mitochondria	3	0.78329	0.0905193	CASP3, GGCT, SMAD3	328	21	13528	5.89199	1	0.753324	80.3612
GOTERM_MF_FAT	GO:0070402~NADPH binding	2	0.522193	0.0912931	DECR1, CBR3	308	4	12983	21.0763	1	0.688739	75.463
GOTERM_MF_FAT	GO:0048154~S100 beta binding	2	0.522193	0.0912931	S100A6, S100A11	308	4	12983	21.0763	1	0.688739	75.463
GOTERM_MF_FAT	GO:0004748~ribonucleoside-diphosphate reductase activity	2	0.522193	0.0912931	NUDT5, RRM1	308	4	12983	21.0763	1	0.688739	75.463
GOTERM_MF_FAT	GO:0016728~oxidoreductase activity, acting on CH or CH2 groups, disulfide as acceptor	2	0.522193	0.0912931	NUDT5, RRM1	308	4	12983	21.0763	1	0.688739	75.463
GOTERM_CC_FAT	GO:0000228~nuclear chromosome	8	2.08877	0.0920968	TNKS1BP1, MSH6, RPA2, HIST1H1T, HMGB2, CSNK2A1, XRCC6, SMC2	305	162	12782	2.06954	1	0.329664	73.8188
INTERPRO	IPR018253:Heat shock protein DnaJ, conserved site	4	1.04439	0.0925847	DNAJB11, DNAJC7, DNAJB1, DNAJC19	367	49	16659	3.7055	1	0.84867	77.2536
GOTERM_BP_FAT	GO:0046365~monosaccharide catabolic process	5	1.30548	0.0927176	GPI, TROVE2, ALDOC, NUDT5, OGDH	328	71	13528	2.9045	1	0.759412	81.1598
SP_PIR_KEYWORDS	cytosol	3	0.78329	0.0927482	SRI, PLA2G4A, STMN1	381	26	19235	5.82526	1	0.427341	73.984
GOTERM_BP_FAT	GO:0010038~response to metal ion	7	1.82768	0.0928051	EGFR, PEF1, PLA2G4A, CPOX, PEBP1, MAPK9, NEDD4L	328	129	13528	2.23804	1	0.7572	81.1909
KEGG_PATHWAY	hsa00100:Steroid biosynthesis	3	0.78329	0.0931413	CYP51A1, DHCR7, NSDHL	156	17	5085	5.75226	0.999999	0.651073	68.4492
GOTERM_BP_FAT	GO:0051136~regulation of NK T cell differentiation	2	0.522193	0.0932487	AP3D1, AP3B1	328	4	13528	20.622	1	0.756385	81.3481
GOTERM_BP_FAT	GO:0051300~spindle pole body organization	2	0.522193	0.0932487	KIF11, CKAP5	328	4	13528	20.622	1	0.756385	81.3481
GOTERM_BP_FAT	GO:0051138~positive regulation of NK T cell differentiation	2	0.522193	0.0932487	AP3D1, AP3B1	328	4	13528	20.622	1	0.756385	81.3481
GOTERM_BP_FAT	GO:0019852~L-ascorbic acid metabolic process	2	0.522193	0.0932487	GCLC, GSTO1	328	4	13528	20.622	1	0.756385	81.3481
UP_SEQ_FEATURE	binding site:Substrate; via carbonyl oxygen	3	0.78329	0.0933352	IVD, CNDP2, ACAD11	380	26	19113	5.80354	1	0.898354	79.4519
GOTERM_BP_FAT	GO:0006403~RNA localization	6	1.56658	0.0948192	XPOT, NUP88, DDX19A, CKAP5, RBM8A, XPO7	328	100	13528	2.47463	1	0.759896	81.8946
SP_PIR_KEYWORDS	aortic aneurysm	2	0.522193	0.0949612	COL3A1, MYH11	381	5	19235	20.1942	1	0.430459	74.8482
INTERPRO	IPR002048:Calcium-binding EF-hand	7	1.82768	0.0957051	GPD2, EFHD2, SRI, PEF1, MYL1, PLS3, CAPN1	367	143	16659	2.222	1	0.85138	78.4171
GOTERM_CC_FAT	GO:0030018~Z disc	4	1.04439	0.0958425	SRI, PDLIM5, FHL2, SLC4A1	305	46	12782	3.64419	1	0.338108	75.2779
GOTERM_CC_FAT	GO:0005875~microtubule associated complex	6	1.56658	0.0959056	KIF11, DYNLL1, ACTR1B, MAP7, ACAD11, DCTN2	305	102	12782	2.46519	1	0.335415	75.3018
GOTERM_BP_FAT	GO:0045930~negative regulation of mitotic cell cycle	3	0.78329	0.0980381	EGFR, SMAD3, SMARCA4	328	22	13528	5.62417	1	0.769382	82.9679
GOTERM_BP_FAT	GO:0046824~positive regulation of nucleocytoplasmic transport	3	0.78329	0.0980381	UACA, SMAD3, CDH1	328	22	13528	5.62417	1	0.769382	82.9679
GOTERM_MF_FAT	GO:0042803~protein homodimerization activity	13	3.39426	0.0995592	TARS, S100A6, GGCT, DGKD, VAPB, TSC2, IDE, S100A11, SMAD3, ATPIF1, SLC4A1, ADD1, PRPS1	308	334	12983	1.64067	1	0.714038	78.5426
